# Supplementary material for: Cubic 3D Chern photonic insulators with orientable large Chern vectors
Source: Nat Commun. 2021 Dec 17;12:7330. doi: 10.1038/s41467-021-27168-w (PMC8683445; doi:10.1038/s41467-021-27168-w)
Supplement: Supplementary file 3 — Source Data [file 41467_2021_27168_MOESM3_ESM.xlsx]

## Sheet: figure1a
Figure 1a
	k_index
		k wavevector component			band1	band2	band3	band4	band5	band6	band7	band8	band9	band10	band11	band12	band13	band14	band15	band16	band17	band18	band19	band20	band21	band22	band23	band24	band25	band26	band27	band28	band29	band30	band31	band32	band33	band34	band35	band36	band37	band38	band39	band40	band41	band42	band43	band44	band45
		kx	ky	kz
	1	0	0	0	0	0	0.52212	0.52214	0.52214	0.52718	0.52718	0.527195	0.53495	0.53496	0.53496	0.56645	0.56645	0.566455	0.63194	0.63194	0.631955	0.633865	0.633865	0.64212	0.64212	0.64212	0.653815	0.653815	0.681515	0.681525	0.681525	0.692515	0.692515	0.692515	0.69353	0.69727	0.697265	0.69727	0.7307	0.7307	0.75366	0.75367	0.75367	0.76469	0.76469	0.764695	0.79811	0.798115	0.798115
	2	0	0.00188679	0	0.0011729	0.00117295	0.52212	0.52214	0.52214	0.52715	0.52716	0.527185	0.534955	0.53498	0.534985	0.56645	0.566455	0.566455	0.63194	0.63194	0.631955	0.633865	0.633865	0.64212	0.642125	0.642125	0.653815	0.653815	0.681515	0.681525	0.681525	0.692515	0.692515	0.692515	0.693525	0.69726	0.697275	0.69728	0.7307	0.7307	0.75366	0.75367	0.75367	0.76469	0.764685	0.764695	0.79811	0.798115	0.798115
	3	0	0.00377358	0	0.00234607	0.00234615	0.522115	0.522135	0.52214	0.52707	0.52708	0.527185	0.534965	0.535055	0.535055	0.56645	0.566455	0.56646	0.63193	0.631935	0.631955	0.633855	0.633865	0.64213	0.64213	0.642135	0.653815	0.653815	0.681515	0.681525	0.681525	0.692485	0.69251	0.692515	0.693555	0.69726	0.697275	0.697285	0.7307	0.7307	0.75366	0.753665	0.75367	0.764685	0.76468	0.764695	0.798105	0.79811	0.798115
	4	0	0.00566038	0	0.00351905	0.00351915	0.52211	0.522125	0.52214	0.52694	0.52695	0.52719	0.53497	0.535175	0.53517	0.56645	0.56646	0.566465	0.63192	0.63193	0.63195	0.633845	0.633865	0.64214	0.64214	0.642145	0.65381	0.653815	0.68152	0.681525	0.68153	0.692455	0.6925	0.6925	0.693575	0.69726	0.69729	0.6973	0.730695	0.7307	0.753655	0.75366	0.753675	0.764685	0.764665	0.7647	0.798095	0.79811	0.79811
	5	0	0.00754717	0	0.00469206	0.00469221	0.5221	0.522115	0.52214	0.52676	0.52677	0.527195	0.53498	0.53534	0.53533	0.566445	0.56647	0.566475	0.63191	0.63192	0.63195	0.63383	0.633865	0.642155	0.642155	0.64216	0.65381	0.653815	0.68152	0.681525	0.68153	0.69236	0.69249	0.69249	0.693665	0.697255	0.697305	0.69732	0.730695	0.7307	0.75365	0.753655	0.753685	0.76468	0.764645	0.7647	0.798075	0.79811	0.79811
	6	0	0.00943396	0	0.00586445	0.0058647	0.522085	0.5221	0.522145	0.526545	0.526555	0.5272	0.534965	0.535545	0.53555	0.566445	0.56648	0.566485	0.63189	0.6319	0.63195	0.633805	0.63387	0.642175	0.642175	0.64218	0.65381	0.653815	0.68152	0.68153	0.681535	0.692285	0.69248	0.69248	0.69373	0.69725	0.697325	0.69734	0.730695	0.7307	0.75364	0.753645	0.75369	0.76467	0.764615	0.764705	0.798055	0.798105	0.798105
	7	0	0.0113208	0	0.0070374	0.00703775	0.522065	0.522075	0.52215	0.526295	0.526305	0.52721	0.53497	0.535775	0.53578	0.56644	0.566495	0.5665	0.63187	0.63188	0.631955	0.63378	0.63387	0.6422	0.6422	0.6422	0.653805	0.653815	0.68152	0.68153	0.681535	0.692205	0.69246	0.69246	0.693805	0.697245	0.697355	0.69737	0.73069	0.7307	0.753635	0.75364	0.7537	0.76466	0.76458	0.76471	0.79803	0.7981	0.7981
	8	0	0.0132075	0	0.00820995	0.0082103	0.522035	0.52205	0.522155	0.52602	0.52603	0.527215	0.534975	0.536035	0.53604	0.566435	0.566515	0.566515	0.631845	0.631855	0.631955	0.63375	0.633875	0.64223	0.64223	0.642235	0.653805	0.65382	0.68152	0.681535	0.68154	0.69211	0.69244	0.69244	0.69389	0.697235	0.69739	0.697405	0.73069	0.7307	0.75362	0.753625	0.753715	0.76448	0.76471	0.764715	0.798	0.798095	0.798095
	9	0	0.0150943	0	0.00938255	0.00938295	0.522	0.522015	0.52216	0.52572	0.52573	0.527225	0.53498	0.536315	0.53632	0.56643	0.566535	0.566535	0.631815	0.631825	0.63196	0.63371	0.633875	0.642265	0.642265	0.642265	0.6538	0.65382	0.68152	0.68154	0.681545	0.69202	0.692415	0.692415	0.693965	0.697225	0.69743	0.69744	0.730685	0.730705	0.75361	0.753615	0.75373	0.764415	0.76472	0.764725	0.797965	0.79809	0.79809
	10	0	0.0169811	0	0.0105551	0.0105556	0.52196	0.52197	0.52217	0.52541	0.525415	0.527235	0.534985	0.536615	0.53662	0.566425	0.566555	0.56656	0.63178	0.631795	0.63196	0.63367	0.63388	0.642305	0.6423	0.642305	0.653795	0.65382	0.681515	0.681545	0.681555	0.69192	0.69239	0.69239	0.694055	0.697215	0.697475	0.697485	0.73068	0.730705	0.753595	0.7536	0.753745	0.764345	0.764725	0.764735	0.797925	0.798085	0.798085
	11	0	0.0188679	0	0.0117276	0.0117281	0.521905	0.521915	0.522175	0.525085	0.525095	0.52725	0.53499	0.536925	0.53693	0.56642	0.56658	0.566585	0.631745	0.631755	0.631965	0.633625	0.63388	0.642345	0.642345	0.642345	0.65379	0.65382	0.681515	0.681555	0.68156	0.69182	0.692365	0.692365	0.69414	0.6972	0.69752	0.697535	0.730675	0.730705	0.753575	0.75358	0.753765	0.764265	0.764735	0.76474	0.79788	0.798075	0.79808
	12	0	0.0207547	0	0.0129	0.0129006	0.52183	0.521845	0.522185	0.524765	0.52477	0.527265	0.534995	0.53725	0.537255	0.56641	0.56661	0.56661	0.631705	0.631715	0.63197	0.633575	0.633885	0.64239	0.64239	0.642395	0.653785	0.653825	0.681515	0.68156	0.681565	0.69171	0.692335	0.692335	0.69423	0.697185	0.697575	0.697585	0.73067	0.730705	0.75356	0.753565	0.753785	0.764175	0.764745	0.76475	0.79783	0.79807	0.79807
	13	0	0.0226415	0	0.0140722	0.0140728	0.52174	0.52175	0.522195	0.524445	0.52445	0.52728	0.535005	0.53758	0.537585	0.566405	0.56664	0.56664	0.63166	0.631675	0.631975	0.63352	0.63389	0.64244	0.64244	0.642445	0.65378	0.653825	0.681515	0.68157	0.681575	0.691605	0.6923	0.6923	0.694315	0.69717	0.69763	0.697645	0.730665	0.73071	0.75354	0.753545	0.753805	0.764075	0.76476	0.764765	0.79778	0.79806	0.79806
	14	0	0.0245283	0	0.0152445	0.0152451	0.521615	0.52163	0.522205	0.52414	0.524145	0.527295	0.535015	0.53792	0.537925	0.566395	0.56667	0.566675	0.631615	0.63163	0.63198	0.63346	0.63389	0.642495	0.642495	0.642495	0.65377	0.65383	0.681515	0.681575	0.68158	0.691495	0.692265	0.692265	0.694405	0.697155	0.69769	0.697705	0.73066	0.73071	0.753515	0.75352	0.75383	0.76397	0.76477	0.764775	0.79772	0.79805	0.79805
	15	0	0.0264151	0	0.0164165	0.0164172	0.52146	0.521475	0.52222	0.523855	0.52386	0.52731	0.53502	0.538265	0.53827	0.566385	0.56671	0.56671	0.631565	0.63158	0.631985	0.6334	0.633895	0.642555	0.642555	0.642555	0.653765	0.65383	0.68151	0.681585	0.68159	0.691385	0.69223	0.69223	0.69449	0.697135	0.69776	0.69777	0.73065	0.730715	0.753495	0.7535	0.753855	0.76386	0.764785	0.76479	0.79766	0.79804	0.798045
	16	0	0.0283019	0	0.0175884	0.0175892	0.52126	0.521275	0.52223	0.523605	0.52361	0.52733	0.53503	0.538615	0.538615	0.566375	0.566745	0.56675	0.631515	0.631525	0.63199	0.633335	0.6339	0.642615	0.642615	0.642615	0.653755	0.653835	0.68151	0.681595	0.6816	0.691275	0.692195	0.692195	0.69458	0.697115	0.697825	0.69784	0.730645	0.730715	0.75347	0.753475	0.753885	0.76374	0.764795	0.7648	0.797595	0.79803	0.79803
	17	0	0.0301887	0	0.0187602	0.0187609	0.521015	0.52103	0.522245	0.52339	0.523395	0.52735	0.53504	0.538965	0.538965	0.566365	0.56679	0.56679	0.63146	0.63147	0.631995	0.633265	0.633905	0.64268	0.64268	0.64268	0.65375	0.653835	0.68151	0.681605	0.68161	0.69116	0.692155	0.692155	0.694665	0.697095	0.6979	0.69791	0.730635	0.73072	0.75344	0.753445	0.753915	0.76361	0.76481	0.764815	0.797525	0.79802	0.79802
	18	0	0.0320755	0	0.0199318	0.0199326	0.520725	0.520735	0.52226	0.523215	0.52322	0.52737	0.535055	0.539315	0.53932	0.566355	0.566835	0.566835	0.6314	0.63141	0.632	0.63319	0.63391	0.64275	0.642745	0.64275	0.65374	0.65384	0.68151	0.68161	0.68162	0.691045	0.692115	0.692115	0.694755	0.69707	0.697975	0.69799	0.73063	0.73072	0.753415	0.75342	0.753945	0.763475	0.764825	0.76483	0.797455	0.79801	0.79801
	19	0	0.0339623	0	0.0211033	0.0211043	0.52039	0.5204	0.522275	0.523075	0.52308	0.527395	0.535065	0.53967	0.53967	0.566345	0.56688	0.566885	0.63134	0.63135	0.63201	0.633115	0.633915	0.64282	0.642815	0.64282	0.65373	0.653845	0.681505	0.68162	0.68163	0.69093	0.692075	0.692075	0.69484	0.69705	0.698055	0.69807	0.73062	0.730725	0.753385	0.75339	0.75398	0.76333	0.764845	0.76485	0.79738	0.797995	0.798
	20	0	0.0358491	0	0.0222747	0.0222756	0.520015	0.52003	0.52229	0.522965	0.52297	0.52742	0.535075	0.540025	0.540025	0.566335	0.56693	0.566935	0.631275	0.63129	0.632015	0.633035	0.633925	0.642895	0.64289	0.642895	0.65372	0.653845	0.681505	0.681635	0.68164	0.690815	0.69203	0.69203	0.694925	0.697025	0.69814	0.698155	0.73061	0.73073	0.753355	0.753355	0.754015	0.76318	0.76486	0.764865	0.7973	0.797985	0.797985
	21	0	0.0377358	0	0.0234458	0.0234467	0.519615	0.519625	0.522305	0.522875	0.52288	0.527445	0.53509	0.540375	0.54038	0.56632	0.566985	0.56699	0.63121	0.63122	0.63202	0.63295	0.63393	0.642975	0.642965	0.642975	0.65371	0.65385	0.681505	0.681645	0.68165	0.6907	0.69199	0.69199	0.69501	0.696995	0.698225	0.69824	0.7306	0.730735	0.75332	0.753325	0.75405	0.763025	0.76488	0.764885	0.797215	0.79797	0.79797
	22	0	0.0396226	0	0.0246167	0.0246178	0.519185	0.5192	0.522325	0.522805	0.52281	0.52747	0.535105	0.540725	0.54073	0.566305	0.56704	0.567045	0.63114	0.631155	0.63203	0.632865	0.633935	0.643055	0.643045	0.643055	0.653695	0.653855	0.6815	0.681655	0.68166	0.69058	0.691945	0.691945	0.695095	0.69697	0.698315	0.69833	0.73059	0.73074	0.753285	0.75329	0.75409	0.76286	0.764895	0.764905	0.79713	0.797955	0.79796
	23	0	0.0415094	0	0.0257874	0.0257886	0.51874	0.518755	0.52234	0.522745	0.522755	0.527495	0.53512	0.541075	0.54108	0.56629	0.5671	0.567105	0.63107	0.631085	0.63204	0.632775	0.63394	0.643135	0.64313	0.643135	0.653685	0.65386	0.6815	0.681665	0.68167	0.69046	0.6919	0.6919	0.695175	0.69694	0.69841	0.69842	0.73058	0.73074	0.75325	0.753255	0.75413	0.76269	0.764915	0.76492	0.79704	0.79794	0.797945
	24	0	0.0433962	0	0.026958	0.0269591	0.51828	0.518295	0.52236	0.5227	0.522705	0.527525	0.535135	0.541425	0.54143	0.56628	0.567165	0.56717	0.631	0.63101	0.632045	0.632685	0.63395	0.64322	0.643215	0.643225	0.65367	0.65386	0.6815	0.681675	0.68168	0.69034	0.691855	0.691855	0.69526	0.69691	0.698505	0.698515	0.73057	0.730745	0.75321	0.753215	0.75417	0.76251	0.764935	0.76494	0.796945	0.79793	0.79793
	25	0	0.045283	0	0.0281283	0.0281295	0.51781	0.51782	0.52238	0.522655	0.522665	0.527555	0.53515	0.54177	0.541775	0.56626	0.56723	0.567235	0.630925	0.630935	0.632055	0.63259	0.633955	0.64331	0.6433	0.64331	0.65366	0.653865	0.681495	0.681685	0.681695	0.69022	0.69181	0.691815	0.69534	0.69688	0.698605	0.698615	0.73056	0.730755	0.753175	0.75318	0.754215	0.762325	0.76496	0.764965	0.79685	0.79791	0.797915
	26	0	0.0471698	0	0.0292984	0.0292996	0.517325	0.51734	0.522405	0.52262	0.52263	0.52759	0.535165	0.542115	0.542115	0.566245	0.5673	0.567305	0.63085	0.63086	0.632065	0.632495	0.633965	0.6434	0.64339	0.6434	0.653645	0.65387	0.681495	0.6817	0.681705	0.6901	0.691765	0.69177	0.69542	0.696845	0.698705	0.698715	0.730545	0.73076	0.753135	0.75314	0.75426	0.76214	0.76498	0.764985	0.796755	0.797895	0.7979
	27	0	0.0490566	0	0.0304682	0.0304696	0.516835	0.516845	0.522425	0.52259	0.522595	0.52762	0.53518	0.542455	0.54246	0.56623	0.567375	0.56738	0.63077	0.630785	0.632075	0.632395	0.633975	0.64349	0.64348	0.643495	0.65363	0.653875	0.68149	0.68171	0.681715	0.68998	0.691725	0.691725	0.695495	0.69681	0.69881	0.69882	0.730535	0.730765	0.75309	0.753095	0.75431	0.76194	0.765	0.76501	0.79665	0.79788	0.79788
	28	0	0.0509434	0	0.0316379	0.0316392	0.516335	0.516345	0.52245	0.52256	0.52257	0.527655	0.5352	0.542795	0.542795	0.56621	0.56745	0.567455	0.63069	0.630705	0.632085	0.632295	0.63398	0.643585	0.64357	0.64359	0.653615	0.65388	0.68149	0.68172	0.681725	0.689855	0.69168	0.69168	0.695575	0.696775	0.698915	0.698925	0.73052	0.73077	0.75305	0.753055	0.75436	0.76174	0.765025	0.76503	0.79655	0.797865	0.797865
	29	0	0.0528302	0	0.0328073	0.0328087	0.51583	0.51584	0.52247	0.522535	0.52254	0.52769	0.535215	0.543125	0.54313	0.566195	0.56753	0.567535	0.63061	0.630625	0.632095	0.632195	0.63399	0.643685	0.643665	0.64369	0.6536	0.653885	0.681485	0.68173	0.681735	0.689735	0.691635	0.691635	0.69565	0.696735	0.699025	0.699035	0.730505	0.73078	0.753005	0.75301	0.75441	0.761535	0.76505	0.765055	0.79644	0.797845	0.79785
	30	0	0.054717	0	0.0339764	0.0339778	0.51532	0.51533	0.522495	0.52251	0.522515	0.527725	0.535235	0.54346	0.54346	0.566175	0.567615	0.56762	0.63053	0.63054	0.63209	0.632105	0.634	0.64378	0.643765	0.64379	0.65358	0.65389	0.681485	0.68174	0.68175	0.68961	0.69159	0.69159	0.695725	0.6967	0.699135	0.699145	0.730495	0.730785	0.75296	0.752965	0.754465	0.76132	0.765075	0.76508	0.79633	0.79783	0.79783
	31	0	0.0566038	0	0.0351452	0.0351467	0.5148	0.51481	0.522485	0.522495	0.52252	0.527765	0.535255	0.543785	0.543785	0.566155	0.5677	0.567705	0.630445	0.630455	0.631985	0.632115	0.63401	0.64388	0.64386	0.64389	0.653565	0.653895	0.68148	0.681755	0.68176	0.68949	0.69155	0.69155	0.6958	0.696655	0.69925	0.69926	0.73048	0.730795	0.752915	0.75292	0.75452	0.761105	0.7651	0.765105	0.79622	0.797815	0.797815
	32	0	0.0584906	0	0.0363137	0.0363153	0.514275	0.514285	0.522465	0.522475	0.52255	0.527805	0.535275	0.54411	0.54411	0.566135	0.567795	0.567795	0.63036	0.63037	0.631875	0.63213	0.63402	0.643985	0.64396	0.643995	0.653545	0.6539	0.68148	0.681765	0.68177	0.689365	0.691505	0.691505	0.695875	0.696615	0.699365	0.699375	0.730465	0.730805	0.752865	0.75287	0.754575	0.76088	0.765125	0.76513	0.79611	0.797795	0.797795
	33	0	0.0603774	0	0.037482	0.0374836	0.51375	0.51376	0.522445	0.522455	0.522575	0.527845	0.535295	0.544425	0.54443	0.566115	0.56789	0.56789	0.630275	0.630285	0.631765	0.63214	0.63403	0.644085	0.64406	0.6441	0.65353	0.65391	0.681475	0.681775	0.68178	0.68924	0.691465	0.691465	0.695945	0.696575	0.69948	0.699495	0.73045	0.73081	0.752815	0.75282	0.75463	0.760655	0.76515	0.765155	0.79599	0.79778	0.79778
	34	0	0.0622642	0	0.03865	0.0386516	0.513215	0.513225	0.522425	0.522435	0.522605	0.527885	0.53532	0.54474	0.544745	0.566095	0.567985	0.56799	0.630185	0.6302	0.631655	0.632155	0.63404	0.64419	0.644165	0.644205	0.65351	0.653915	0.681475	0.68178	0.681785	0.689115	0.691425	0.691425	0.696015	0.69653	0.699605	0.699615	0.73043	0.73082	0.752765	0.75277	0.75469	0.76042	0.765175	0.76518	0.795875	0.79776	0.79776
	35	0	0.0641509	0	0.0398176	0.0398193	0.51268	0.51269	0.522405	0.522415	0.52263	0.52793	0.53534	0.54505	0.545055	0.56607	0.56809	0.56809	0.6301	0.63011	0.63154	0.632165	0.63405	0.6443	0.644265	0.644315	0.65349	0.65392	0.68147	0.68179	0.681795	0.688985	0.691385	0.691385	0.696085	0.696485	0.699725	0.69974	0.730415	0.73083	0.752715	0.75272	0.754755	0.760185	0.765205	0.76521	0.795755	0.79774	0.797745
	36	0	0.0660377	0	0.0409849	0.0409866	0.51214	0.51215	0.522385	0.522395	0.52266	0.52797	0.535365	0.545355	0.54536	0.56605	0.568195	0.568195	0.63001	0.63002	0.631425	0.63218	0.63406	0.644405	0.64437	0.644425	0.65347	0.653925	0.68147	0.6818	0.681805	0.68886	0.691345	0.691345	0.696155	0.696435	0.69985	0.699865	0.7304	0.73084	0.75266	0.752665	0.754815	0.759945	0.76523	0.765235	0.795635	0.797725	0.797725
	37	0	0.0679245	0	0.0421519	0.0421537	0.511595	0.511605	0.52237	0.522375	0.52269	0.52802	0.535385	0.54566	0.54566	0.566025	0.568305	0.568305	0.62992	0.62993	0.63131	0.63219	0.63407	0.644515	0.64448	0.644535	0.65345	0.653935	0.681465	0.681805	0.68181	0.688735	0.691305	0.691305	0.69622	0.696385	0.69998	0.69999	0.73038	0.730855	0.75261	0.752615	0.75488	0.759695	0.76526	0.765265	0.79551	0.797705	0.797705
	38	0	0.0698113	0	0.0433185	0.0433204	0.511045	0.511055	0.52235	0.52236	0.522725	0.528065	0.53541	0.545955	0.545955	0.566	0.568415	0.56842	0.62983	0.62984	0.631195	0.632205	0.63408	0.644625	0.644585	0.644645	0.65343	0.65394	0.681465	0.681815	0.68182	0.688605	0.69127	0.69127	0.696285	0.696335	0.700105	0.70012	0.730365	0.730865	0.752555	0.75256	0.754945	0.75945	0.765285	0.76529	0.795385	0.797685	0.797685
	39	0	0.0716981	0	0.0444848	0.0444867	0.510495	0.510505	0.522335	0.52234	0.522755	0.52811	0.535435	0.546245	0.546245	0.565975	0.568535	0.568535	0.62974	0.62975	0.631075	0.63222	0.634095	0.644735	0.644695	0.64476	0.653405	0.653945	0.68146	0.68182	0.681825	0.688475	0.691235	0.691235	0.696285	0.69635	0.70024	0.70025	0.730345	0.73088	0.7525	0.752505	0.755015	0.759195	0.765315	0.76532	0.79526	0.797665	0.79767
	40	0	0.0735849	0	0.0456507	0.0456527	0.50994	0.50995	0.522315	0.522325	0.52279	0.52816	0.53546	0.54653	0.546535	0.56595	0.568655	0.56866	0.629645	0.62966	0.63096	0.632235	0.634105	0.64485	0.644805	0.644875	0.65338	0.653955	0.681455	0.681825	0.68183	0.68835	0.6912	0.6912	0.69623	0.69641	0.70037	0.700385	0.730325	0.73089	0.75244	0.752445	0.75508	0.75894	0.765345	0.76535	0.79513	0.79765	0.79765
	41	0	0.0754717	0	0.0468163	0.0468183	0.50938	0.50939	0.522295	0.522305	0.522825	0.52821	0.535485	0.546815	0.546815	0.565925	0.56878	0.568785	0.629555	0.629565	0.63084	0.63225	0.63412	0.64496	0.644915	0.64499	0.65336	0.65396	0.681455	0.68183	0.681835	0.68822	0.691165	0.691165	0.69618	0.696475	0.70051	0.70052	0.73031	0.730905	0.752385	0.75239	0.755155	0.758675	0.765375	0.76538	0.795	0.79763	0.79763
	42	0	0.0773585	0	0.0479815	0.0479835	0.50882	0.50883	0.52228	0.522285	0.522855	0.528265	0.535515	0.54709	0.54709	0.5659	0.56891	0.568915	0.62946	0.629475	0.630715	0.632265	0.63413	0.645075	0.645025	0.64511	0.653335	0.65397	0.68145	0.68183	0.681835	0.68809	0.691135	0.691135	0.69612	0.696535	0.700645	0.700655	0.73029	0.73092	0.752325	0.75233	0.755225	0.758415	0.765405	0.76541	0.79487	0.79761	0.79761
	43	0	0.0792453	0	0.0491463	0.0491484	0.508255	0.508265	0.52226	0.52227	0.522895	0.528315	0.53554	0.54736	0.54736	0.56587	0.569045	0.569045	0.62937	0.62938	0.630595	0.63228	0.634145	0.64519	0.645135	0.645225	0.65331	0.653975	0.681445	0.681835	0.68184	0.68796	0.6911	0.691105	0.696065	0.696595	0.700785	0.700795	0.73027	0.730935	0.752265	0.75227	0.7553	0.758145	0.765435	0.76544	0.794735	0.79759	0.797595
	44	0	0.0811321	0	0.0503105	0.050313	0.50769	0.5077	0.522245	0.52225	0.52293	0.52837	0.53557	0.547625	0.54763	0.565845	0.569185	0.569185	0.629275	0.62929	0.63047	0.632295	0.63416	0.645305	0.64525	0.645345	0.653285	0.653985	0.681445	0.681835	0.68184	0.68783	0.691075	0.691075	0.696005	0.69665	0.700925	0.70094	0.73025	0.73095	0.752205	0.75221	0.755375	0.757875	0.765465	0.76547	0.7946	0.797575	0.797575
	45	0	0.0830189	0	0.0514745	0.051477	0.50712	0.50713	0.522225	0.522235	0.522965	0.528425	0.535595	0.547885	0.54789	0.565815	0.569325	0.569325	0.62918	0.629195	0.63035	0.63231	0.63417	0.64542	0.645365	0.645465	0.653255	0.65399	0.68144	0.681835	0.68184	0.6877	0.691045	0.691045	0.695945	0.696705	0.70107	0.701085	0.730225	0.73097	0.752145	0.75215	0.75545	0.757605	0.765495	0.7655	0.794465	0.797555	0.797555
	46	0	0.0849057	0	0.052638	0.0526405	0.506545	0.506555	0.52221	0.522215	0.523005	0.52848	0.535625	0.54814	0.548145	0.565785	0.56947	0.56947	0.629085	0.6291	0.630225	0.63233	0.634185	0.64554	0.64548	0.645585	0.65323	0.654	0.681435	0.681835	0.68184	0.68757	0.69102	0.69102	0.695885	0.69676	0.701215	0.70123	0.730205	0.730985	0.752085	0.75209	0.75553	0.75733	0.76553	0.765535	0.79433	0.797535	0.797535
	47	0	0.0867925	0	0.053801	0.0538035	0.50597	0.50598	0.52219	0.5222	0.523045	0.52854	0.535655	0.54839	0.548395	0.565755	0.56962	0.56962	0.62899	0.629005	0.6301	0.632345	0.6342	0.645655	0.645595	0.64571	0.6532	0.65401	0.681435	0.68183	0.681835	0.68744	0.690995	0.690995	0.69582	0.696815	0.701365	0.701375	0.730185	0.731005	0.75202	0.752025	0.755605	0.75705	0.76556	0.765565	0.79419	0.797515	0.79752
	48	0	0.0886792	0	0.054964	0.054966	0.505395	0.505405	0.52217	0.52218	0.523085	0.528595	0.535685	0.548635	0.548635	0.565725	0.569775	0.569775	0.6289	0.62891	0.629975	0.632365	0.634215	0.64577	0.64571	0.64583	0.653175	0.654015	0.68143	0.681825	0.68183	0.68731	0.69097	0.69097	0.695755	0.696865	0.701515	0.701525	0.73016	0.731025	0.75196	0.751965	0.75569	0.75677	0.76559	0.765595	0.79405	0.7975	0.7975
	49	0	0.090566	0	0.056126	0.0561285	0.504815	0.504825	0.522155	0.52216	0.523125	0.528655	0.53572	0.548875	0.548875	0.565695	0.569935	0.569935	0.628805	0.628815	0.629845	0.63238	0.63423	0.64589	0.645825	0.645955	0.653145	0.654025	0.681425	0.68182	0.681825	0.687175	0.69095	0.69095	0.69569	0.696915	0.701665	0.70168	0.73014	0.731045	0.751895	0.7519	0.75577	0.756485	0.765625	0.76563	0.79391	0.79748	0.79748
	50	0	0.0924528	0	0.057288	0.0572905	0.50423	0.50424	0.522135	0.522145	0.523165	0.528715	0.53575	0.54911	0.54911	0.565665	0.570095	0.570095	0.62871	0.628725	0.62972	0.6324	0.634245	0.64601	0.645945	0.646075	0.653115	0.654035	0.681425	0.681815	0.68182	0.687045	0.69093	0.69093	0.695625	0.696965	0.70182	0.70183	0.730115	0.731065	0.75183	0.751835	0.755855	0.7562	0.765655	0.76566	0.79377	0.797465	0.797465
	51	0	0.0943396	0	0.058449	0.0584515	0.503645	0.503655	0.522115	0.522125	0.523205	0.52878	0.53578	0.549335	0.549335	0.56563	0.570265	0.570265	0.628615	0.62863	0.62959	0.632415	0.63426	0.64613	0.64606	0.6462	0.653085	0.654045	0.68142	0.681805	0.68181	0.68691	0.690915	0.690915	0.695555	0.697015	0.701975	0.70199	0.730095	0.731085	0.751765	0.75177	0.755915	0.75594	0.76569	0.765695	0.793625	0.797445	0.797445
	52	0	0.0962264	0	0.05961	0.0596125	0.503055	0.503065	0.5221	0.522105	0.52325	0.52884	0.535815	0.54956	0.54956	0.5656	0.570435	0.570435	0.62852	0.628535	0.62946	0.632435	0.634275	0.6461	0.646325	0.646325	0.65305	0.654055	0.681415	0.681795	0.6818	0.68678	0.690895	0.690895	0.695485	0.69706	0.702135	0.702145	0.73007	0.73111	0.7517	0.751705	0.755625	0.756025	0.76572	0.765725	0.79348	0.79743	0.79743
	53	0	0.0981132	0	0.06077	0.060773	0.502465	0.502475	0.52208	0.52209	0.523295	0.528905	0.53585	0.549775	0.549775	0.565565	0.57061	0.57061	0.628425	0.62844	0.629335	0.632455	0.63429	0.646215	0.64645	0.64645	0.65302	0.65406	0.68141	0.681785	0.68179	0.686645	0.69088	0.690885	0.69541	0.697105	0.702295	0.702305	0.730045	0.731135	0.751635	0.75164	0.755335	0.75611	0.765755	0.76576	0.79334	0.79741	0.79741
	54	0	0.1	0	0.06193	0.0619325	0.50187	0.50188	0.52206	0.52207	0.52334	0.528975	0.535885	0.549985	0.54999	0.56553	0.57079	0.57079	0.62833	0.628345	0.629205	0.632475	0.634305	0.64633	0.646575	0.64658	0.652985	0.65407	0.68141	0.68177	0.681775	0.686515	0.69087	0.69087	0.69534	0.697145	0.702455	0.70247	0.73002	0.731155	0.75157	0.751575	0.75504	0.7562	0.765785	0.76579	0.79319	0.797395	0.797395
	55	0	0.101887	0	0.063089	0.063092	0.501275	0.501285	0.52204	0.52205	0.523385	0.52904	0.535915	0.550195	0.550195	0.565495	0.57097	0.57097	0.62824	0.62825	0.629075	0.632495	0.634325	0.646445	0.6467	0.646705	0.65295	0.65408	0.681405	0.681755	0.68176	0.68638	0.69086	0.69086	0.695265	0.697185	0.70262	0.702635	0.729995	0.731185	0.7515	0.751505	0.75475	0.75629	0.76582	0.765825	0.793045	0.797375	0.79738
	56	0	0.103774	0	0.064248	0.0642505	0.500675	0.500685	0.522025	0.52203	0.52343	0.529105	0.535955	0.550395	0.550395	0.56546	0.57116	0.57116	0.628145	0.628155	0.628945	0.632515	0.63434	0.646555	0.64683	0.64683	0.65292	0.65409	0.6814	0.68174	0.681745	0.686245	0.69085	0.69085	0.695185	0.697225	0.70279	0.7028	0.72997	0.73121	0.751435	0.75144	0.754455	0.75638	0.765855	0.76586	0.7929	0.79736	0.797365
	57	0	0.10566	0	0.065406	0.065409	0.500075	0.500085	0.522005	0.52201	0.52348	0.529175	0.53599	0.55059	0.55059	0.565425	0.57135	0.57135	0.62805	0.628065	0.628815	0.632535	0.634355	0.64667	0.646955	0.646955	0.65288	0.6541	0.681395	0.68172	0.681725	0.68611	0.69084	0.69084	0.69511	0.697265	0.702955	0.702965	0.729945	0.731235	0.751365	0.75137	0.754155	0.756475	0.765885	0.76589	0.79275	0.797345	0.797345
	58	0	0.107547	0	0.066564	0.0665665	0.499473	0.499483	0.521985	0.52199	0.523525	0.529245	0.536025	0.55078	0.55078	0.565385	0.571545	0.571545	0.627955	0.62797	0.62868	0.632555	0.634375	0.646785	0.647085	0.647085	0.652845	0.65411	0.68139	0.6817	0.681705	0.68598	0.690835	0.690835	0.69503	0.697305	0.703125	0.70314	0.72992	0.731265	0.751295	0.7513	0.75386	0.75657	0.76592	0.765925	0.7926	0.79733	0.79733
	59	0	0.109434	0	0.067721	0.0677235	0.498868	0.498878	0.521965	0.52197	0.523575	0.52932	0.536065	0.550965	0.550965	0.56535	0.57174	0.57174	0.627865	0.62788	0.62855	0.63258	0.63439	0.6469	0.64721	0.64721	0.65281	0.654125	0.68139	0.68168	0.681685	0.685845	0.69083	0.69083	0.69495	0.69734	0.7033	0.70331	0.72989	0.731295	0.751225	0.75123	0.75356	0.756665	0.765955	0.76596	0.79245	0.797315	0.797315
	60	0	0.111321	0	0.0688775	0.0688805	0.49826	0.498271	0.521945	0.52195	0.523625	0.52939	0.5361	0.551145	0.551145	0.56531	0.57194	0.571945	0.62777	0.627785	0.62842	0.6326	0.63441	0.647015	0.64734	0.64734	0.65277	0.654135	0.681385	0.681655	0.68166	0.68571	0.69083	0.69083	0.694865	0.69737	0.703475	0.703485	0.729865	0.731325	0.751155	0.75116	0.75326	0.75676	0.76599	0.765995	0.7923	0.7973	0.7973
	61	0	0.113208	0	0.0700335	0.0700365	0.49765	0.497661	0.521925	0.52193	0.523675	0.529465	0.53614	0.55132	0.55132	0.56527	0.57215	0.57215	0.62768	0.627695	0.628285	0.63262	0.63443	0.64713	0.647465	0.64747	0.652735	0.654145	0.68138	0.68163	0.681635	0.685575	0.69083	0.69083	0.69478	0.697405	0.70365	0.70366	0.729835	0.731355	0.751085	0.75109	0.75296	0.756855	0.766025	0.76603	0.79215	0.797285	0.79729
	62	0	0.115094	0	0.0711885	0.0711915	0.497039	0.497049	0.521905	0.52191	0.523725	0.52954	0.53618	0.551485	0.55149	0.56523	0.572355	0.57236	0.627585	0.6276	0.628155	0.632645	0.634445	0.647245	0.647595	0.6476	0.652695	0.654155	0.681375	0.681605	0.68161	0.68544	0.69083	0.69083	0.694695	0.697435	0.70383	0.70384	0.72981	0.73139	0.751015	0.75102	0.75266	0.756955	0.766055	0.76606	0.792	0.797275	0.797275
	63	0	0.116981	0	0.0723435	0.0723465	0.496425	0.496435	0.521885	0.52189	0.523775	0.529615	0.536215	0.55165	0.551655	0.56519	0.57257	0.57257	0.627495	0.62751	0.62802	0.632665	0.634465	0.64736	0.647725	0.647725	0.652655	0.654165	0.68137	0.681575	0.68158	0.685305	0.69083	0.690835	0.69461	0.697465	0.70401	0.70402	0.72978	0.731425	0.750945	0.75095	0.75236	0.757055	0.76609	0.766095	0.791845	0.79726	0.79726
	64	0	0.118868	0	0.0734975	0.0735005	0.495808	0.49582	0.521865	0.52187	0.52383	0.52969	0.53626	0.55181	0.55181	0.56515	0.572785	0.572785	0.627405	0.627415	0.62789	0.63269	0.634485	0.647475	0.647855	0.647855	0.65261	0.65418	0.68137	0.681545	0.68155	0.685165	0.690835	0.69084	0.69452	0.69749	0.70419	0.704205	0.729755	0.73146	0.750875	0.75088	0.75206	0.757155	0.766125	0.76613	0.79169	0.797245	0.79725
	65	0	0.120755	0	0.074651	0.074654	0.49519	0.495201	0.52184	0.52185	0.523885	0.52977	0.5363	0.551965	0.551965	0.56511	0.573005	0.573005	0.62731	0.627325	0.627755	0.632715	0.634505	0.64759	0.64798	0.647985	0.65257	0.65419	0.681365	0.681515	0.681515	0.68503	0.69084	0.690845	0.69443	0.69752	0.704375	0.704385	0.729725	0.731495	0.750805	0.75081	0.751755	0.75726	0.76616	0.766165	0.79154	0.797235	0.797235
	66	0	0.122642	0	0.0758035	0.075807	0.49457	0.494581	0.52182	0.52183	0.523935	0.52985	0.53634	0.552115	0.552115	0.565065	0.573225	0.57323	0.62722	0.627235	0.62762	0.632735	0.634525	0.647705	0.64811	0.648115	0.652525	0.6542	0.68136	0.68148	0.681485	0.684895	0.69085	0.69085	0.69434	0.697545	0.70456	0.704575	0.729695	0.73153	0.750735	0.75074	0.751455	0.75736	0.766195	0.7662	0.791385	0.797225	0.797225
	67	0	0.124528	0	0.076956	0.076959	0.493947	0.493959	0.5218	0.52181	0.52399	0.52993	0.53638	0.55226	0.55226	0.565025	0.57345	0.573455	0.62713	0.627145	0.62749	0.63276	0.634545	0.64782	0.64824	0.648245	0.652485	0.654215	0.681355	0.681445	0.681445	0.68476	0.69086	0.69086	0.694245	0.697565	0.70475	0.704765	0.729665	0.73157	0.750665	0.75067	0.751155	0.757465	0.76623	0.766235	0.79123	0.79721	0.797215
	68	0	0.126415	0	0.0781075	0.0781105	0.493323	0.493334	0.52178	0.521785	0.52405	0.53001	0.536425	0.5524	0.5524	0.56498	0.57368	0.57368	0.62704	0.62706	0.627355	0.632785	0.634565	0.64794	0.64837	0.64837	0.65244	0.654225	0.68135	0.681405	0.68141	0.684625	0.69087	0.69087	0.69415	0.697585	0.70494	0.704955	0.729635	0.73161	0.75059	0.750595	0.75085	0.75757	0.766265	0.76627	0.791075	0.7972	0.797205
	69	0	0.128302	0	0.079258	0.0792615	0.492696	0.492708	0.52176	0.521765	0.524105	0.53009	0.536465	0.55254	0.55254	0.564935	0.57391	0.57391	0.626955	0.62697	0.62722	0.63281	0.634585	0.648055	0.6485	0.6485	0.652395	0.654235	0.681345	0.68137	0.68137	0.684485	0.69088	0.69088	0.694055	0.697605	0.705135	0.705145	0.729605	0.73165	0.75052	0.75052	0.750555	0.757675	0.7663	0.766305	0.790915	0.79719	0.797195
	70	0	0.130189	0	0.0804085	0.0804115	0.492068	0.492079	0.521735	0.521745	0.52416	0.530175	0.53651	0.55267	0.55267	0.56489	0.57414	0.574145	0.626865	0.62688	0.62709	0.632835	0.634605	0.64817	0.64863	0.64863	0.652345	0.65425	0.68132	0.68133	0.68135	0.68435	0.690895	0.690895	0.693955	0.697625	0.70533	0.70534	0.729575	0.73169	0.750245	0.75045	0.750455	0.757785	0.766335	0.76634	0.79076	0.79718	0.797185
	71	0	0.132075	0	0.0815575	0.081561	0.491438	0.491449	0.521715	0.521725	0.52422	0.53026	0.536555	0.5528	0.5528	0.564845	0.57438	0.57438	0.626775	0.626795	0.626955	0.63286	0.634625	0.648285	0.64876	0.64876	0.6523	0.65426	0.68128	0.681285	0.68134	0.684215	0.690905	0.69091	0.693855	0.69764	0.705525	0.70554	0.729545	0.731735	0.749945	0.750375	0.75038	0.75789	0.76637	0.766375	0.7906	0.797175	0.797175
	72	0	0.133962	0	0.0827065	0.08271	0.490805	0.490816	0.521695	0.5217	0.52428	0.530345	0.5366	0.55292	0.55292	0.5648	0.574615	0.57462	0.62669	0.626705	0.626825	0.632885	0.634645	0.6484	0.64889	0.64889	0.65225	0.654275	0.681235	0.68124	0.68134	0.684075	0.690925	0.690925	0.693755	0.697655	0.705725	0.705735	0.729515	0.73178	0.74964	0.750305	0.75031	0.758	0.766405	0.76641	0.790445	0.797165	0.797165
	73	0	0.135849	0	0.0838545	0.083858	0.49017	0.490181	0.52167	0.52168	0.52434	0.53043	0.536645	0.55304	0.55304	0.564755	0.574855	0.57486	0.6266	0.62662	0.62669	0.63291	0.634665	0.648515	0.64902	0.64902	0.6522	0.65429	0.68119	0.681195	0.681335	0.68394	0.69094	0.69094	0.693655	0.69767	0.705925	0.70594	0.72948	0.731825	0.74934	0.750235	0.75024	0.75811	0.76644	0.766445	0.790285	0.79716	0.79716
	74	0	0.137736	0	0.0850015	0.085005	0.489534	0.489545	0.52165	0.521655	0.5244	0.53052	0.53669	0.553155	0.553155	0.564705	0.5751	0.575105	0.62651	0.626535	0.626565	0.632935	0.63469	0.64863	0.649145	0.64915	0.65215	0.6543	0.681145	0.681145	0.68133	0.6838	0.69096	0.69096	0.69355	0.697685	0.70613	0.70614	0.72945	0.73187	0.74904	0.75016	0.750165	0.758225	0.766475	0.76648	0.79013	0.79715	0.797155
	75	0	0.139623	0	0.086148	0.0861515	0.488895	0.488907	0.521625	0.521635	0.52446	0.530605	0.53674	0.553265	0.553265	0.56466	0.575345	0.57535	0.626405	0.62645	0.62645	0.632965	0.63471	0.648745	0.649275	0.64928	0.6521	0.654315	0.681095	0.681095	0.681325	0.683665	0.690975	0.69098	0.693445	0.697695	0.706335	0.706345	0.729415	0.731915	0.74874	0.75009	0.750095	0.758335	0.76651	0.766515	0.78997	0.797145	0.797145
	76	0	0.141509	0	0.087294	0.0872975	0.488255	0.488266	0.521605	0.521615	0.524525	0.530695	0.536785	0.553375	0.553375	0.56461	0.575595	0.5756	0.626275	0.62636	0.626365	0.63299	0.634735	0.64886	0.649405	0.64941	0.65205	0.65433	0.681045	0.681045	0.68132	0.683525	0.690995	0.691	0.69334	0.6977	0.70654	0.706555	0.729385	0.731965	0.74844	0.750015	0.75002	0.75845	0.766545	0.76655	0.78981	0.79714	0.79714
	77	0	0.143396	0	0.088439	0.0884425	0.487613	0.487624	0.52158	0.52159	0.524585	0.530785	0.536835	0.55348	0.55348	0.56456	0.57584	0.57585	0.626145	0.626275	0.626285	0.63302	0.634755	0.648975	0.649535	0.64954	0.651995	0.65434	0.68099	0.680995	0.681315	0.68339	0.691015	0.69102	0.69323	0.69771	0.70675	0.70676	0.72935	0.732015	0.74814	0.749945	0.74995	0.75856	0.76658	0.766585	0.78965	0.797135	0.797135
	78	0	0.145283	0	0.089583	0.0895865	0.486969	0.48698	0.52156	0.52157	0.52465	0.53088	0.53688	0.55358	0.55358	0.56451	0.576095	0.5761	0.626015	0.62619	0.6262	0.633045	0.63478	0.64909	0.649665	0.64967	0.65194	0.654355	0.680935	0.68094	0.681315	0.68325	0.69104	0.69104	0.69312	0.697715	0.70696	0.706975	0.72932	0.73207	0.747845	0.749875	0.74988	0.758675	0.76662	0.76662	0.78949	0.79713	0.797135
	79	0	0.14717	0	0.0907265	0.09073	0.486322	0.486334	0.521535	0.521545	0.524715	0.53097	0.53693	0.553675	0.553675	0.56446	0.576345	0.57635	0.62588	0.626105	0.62612	0.633075	0.6348	0.649205	0.649795	0.6498	0.651885	0.65437	0.68088	0.680885	0.68131	0.683115	0.691065	0.691065	0.693005	0.69772	0.707175	0.707185	0.729285	0.73212	0.747545	0.7498	0.749805	0.758795	0.766655	0.76666	0.789325	0.79713	0.79713
	80	0	0.149057	0	0.091869	0.0918725	0.485675	0.485687	0.521515	0.52152	0.52478	0.531065	0.53698	0.55377	0.55377	0.56441	0.5766	0.576605	0.625745	0.626025	0.626035	0.6331	0.634825	0.64932	0.649925	0.649925	0.65183	0.654385	0.680825	0.680825	0.681305	0.682975	0.691085	0.69109	0.692895	0.69772	0.70739	0.7074	0.72925	0.732175	0.74725	0.74973	0.749735	0.75891	0.76669	0.766695	0.789165	0.797125	0.797125
	81	0	0.150943	0	0.0930105	0.0930145	0.485025	0.485037	0.52149	0.5215	0.524845	0.53116	0.53703	0.55386	0.55386	0.56436	0.576855	0.576865	0.625615	0.625945	0.625955	0.63313	0.634845	0.649435	0.650055	0.650055	0.651775	0.654395	0.680765	0.680765	0.6813	0.682835	0.69111	0.691115	0.69278	0.697725	0.707605	0.70762	0.72922	0.73223	0.746955	0.74966	0.749665	0.759025	0.766725	0.76673	0.789005	0.797125	0.797125
	82	0	0.15283	0	0.0941515	0.0941555	0.484374	0.484386	0.52147	0.521475	0.52491	0.531255	0.53708	0.553945	0.553945	0.564305	0.577115	0.57712	0.62548	0.625865	0.625875	0.63316	0.63487	0.64955	0.650185	0.650185	0.651715	0.65441	0.680705	0.680705	0.6813	0.6827	0.691135	0.69114	0.692665	0.697725	0.707825	0.707835	0.729185	0.732285	0.74666	0.749585	0.74959	0.759145	0.766765	0.766765	0.788845	0.797125	0.797125
	83	0	0.154717	0	0.0952915	0.0952955	0.48372	0.483733	0.521445	0.521455	0.52498	0.53135	0.53713	0.55403	0.55403	0.56425	0.57737	0.57738	0.625345	0.625785	0.6258	0.63319	0.634895	0.649665	0.65031	0.650315	0.651655	0.654425	0.680645	0.680645	0.681295	0.68256	0.69116	0.691165	0.692545	0.69772	0.708045	0.70806	0.72915	0.732345	0.746365	0.749515	0.74952	0.759265	0.7668	0.766805	0.78868	0.797125	0.797125
	84	0	0.156604	0	0.0964305	0.0964345	0.483065	0.483077	0.52142	0.52143	0.525045	0.53145	0.53718	0.55411	0.55411	0.5642	0.57763	0.57764	0.625215	0.62571	0.62572	0.63322	0.63492	0.64978	0.65044	0.650445	0.651595	0.65444	0.68058	0.68058	0.68129	0.682425	0.691185	0.69119	0.69243	0.69772	0.70827	0.70828	0.729115	0.7324	0.746075	0.749445	0.74945	0.759385	0.766835	0.76684	0.78852	0.797125	0.797125
	85	0	0.158491	0	0.0975685	0.097573	0.482409	0.48242	0.5214	0.521405	0.525115	0.531545	0.537235	0.55419	0.55419	0.564145	0.577895	0.5779	0.62508	0.62563	0.625645	0.63325	0.63494	0.649895	0.65057	0.65057	0.651535	0.654455	0.680515	0.68052	0.681285	0.682285	0.691215	0.691215	0.69231	0.697715	0.708495	0.708505	0.72908	0.73246	0.745785	0.749375	0.74938	0.759505	0.766875	0.766875	0.788355	0.797125	0.797125
	86	0	0.160377	0	0.098706	0.09871	0.481751	0.481762	0.521375	0.521385	0.525185	0.531645	0.537285	0.554265	0.554265	0.56409	0.578155	0.578165	0.62495	0.625555	0.625565	0.63328	0.634965	0.65001	0.6507	0.6507	0.651475	0.65447	0.68045	0.680455	0.681285	0.682145	0.69124	0.691245	0.692185	0.697705	0.70872	0.70873	0.729045	0.732525	0.745495	0.749305	0.74931	0.759625	0.76691	0.766915	0.78819	0.797125	0.79713
	87	0	0.162264	0	0.0998425	0.0998465	0.48109	0.481102	0.52135	0.52136	0.525255	0.531745	0.53734	0.55434	0.554335	0.564035	0.57842	0.578425	0.624815	0.62548	0.62549	0.63331	0.63499	0.650125	0.650825	0.65083	0.65141	0.654485	0.680385	0.680385	0.68128	0.68201	0.691265	0.69127	0.692065	0.6977	0.70895	0.70896	0.72901	0.732585	0.745205	0.749235	0.74924	0.75975	0.766945	0.76695	0.788025	0.79713	0.79713
	88	0	0.164151	0	0.100978	0.100982	0.480428	0.48044	0.52133	0.521335	0.525325	0.531845	0.537395	0.55441	0.554405	0.56398	0.57868	0.57869	0.624685	0.625405	0.62542	0.63334	0.635015	0.650235	0.650955	0.650955	0.651345	0.6545	0.680315	0.68032	0.681275	0.68187	0.691295	0.6913	0.69194	0.69769	0.70918	0.70919	0.728975	0.73265	0.74492	0.749165	0.74917	0.75987	0.766985	0.76699	0.787865	0.797135	0.797135
	89	0	0.166038	0	0.102112	0.102117	0.479765	0.479776	0.521305	0.52131	0.5254	0.53195	0.537445	0.554475	0.554475	0.56392	0.578945	0.578955	0.62455	0.62533	0.625345	0.63337	0.63504	0.65035	0.65108	0.651085	0.651285	0.65452	0.68025	0.68025	0.68127	0.68173	0.691325	0.691325	0.69181	0.69768	0.70941	0.70942	0.728935	0.732715	0.744635	0.749095	0.7491	0.759995	0.76702	0.767025	0.7877	0.79714	0.79714
	90	0	0.167925	0	0.103246	0.10325	0.4791	0.479112	0.52128	0.52129	0.52547	0.53205	0.5375	0.55454	0.55454	0.563865	0.57921	0.57922	0.62442	0.62526	0.62527	0.6334	0.635065	0.650465	0.651185	0.65121	0.651245	0.654535	0.68018	0.68018	0.68127	0.681595	0.69135	0.691355	0.691685	0.697665	0.709645	0.709655	0.7289	0.73278	0.74435	0.749025	0.74903	0.76012	0.76706	0.767065	0.787535	0.797145	0.797145
	91	0	0.169811	0	0.104379	0.104383	0.478432	0.478444	0.521255	0.521265	0.525545	0.532155	0.537555	0.5546	0.5546	0.563805	0.579475	0.579485	0.62429	0.62519	0.6252	0.63343	0.63509	0.65058	0.65114	0.65134	0.651345	0.65455	0.680105	0.68011	0.681265	0.681455	0.69138	0.691385	0.691555	0.697655	0.70988	0.70989	0.728865	0.73285	0.74407	0.748955	0.74896	0.760245	0.7671	0.767105	0.78737	0.79715	0.79715
	92	0	0.171698	0	0.10551	0.105515	0.477764	0.477776	0.521235	0.52124	0.52562	0.53226	0.537615	0.554665	0.55466	0.563745	0.57974	0.57975	0.624155	0.625115	0.62513	0.633465	0.63512	0.65069	0.651075	0.651465	0.651475	0.654565	0.680035	0.680035	0.681255	0.681325	0.69141	0.69141	0.691425	0.69764	0.710115	0.710125	0.72883	0.73292	0.74379	0.74889	0.748895	0.76037	0.767135	0.76714	0.787205	0.79716	0.79716
	93	0	0.173585	0	0.106641	0.106646	0.477094	0.477106	0.52121	0.521215	0.52569	0.532365	0.53767	0.55472	0.55472	0.563685	0.58001	0.58002	0.624025	0.625045	0.62506	0.633495	0.635145	0.650805	0.651005	0.651595	0.6516	0.65458	0.67996	0.679965	0.68117	0.681265	0.691435	0.69144	0.691295	0.69762	0.710355	0.710365	0.72879	0.73299	0.74351	0.74882	0.748825	0.7605	0.767175	0.76718	0.78704	0.797165	0.79717
	94	0	0.175472	0	0.107771	0.107775	0.476422	0.476434	0.521185	0.521195	0.52577	0.53247	0.537725	0.554775	0.554775	0.563625	0.580275	0.580285	0.623895	0.62498	0.62499	0.63353	0.63517	0.650915	0.65093	0.65172	0.651725	0.6546	0.679885	0.67989	0.681035	0.68126	0.691465	0.69147	0.69116	0.697605	0.710595	0.710605	0.728755	0.73306	0.743235	0.748755	0.74876	0.760625	0.767215	0.76722	0.786875	0.797175	0.797175
	95	0	0.177358	0	0.108899	0.108904	0.475749	0.475761	0.52116	0.52117	0.525845	0.532575	0.53778	0.55483	0.55483	0.563565	0.58054	0.58055	0.623765	0.62491	0.624925	0.63356	0.635195	0.65103	0.65086	0.651845	0.651855	0.654615	0.67981	0.679815	0.6809	0.681255	0.691495	0.6915	0.691025	0.697585	0.710835	0.710845	0.728715	0.733135	0.742955	0.748685	0.74869	0.760755	0.767255	0.76726	0.786705	0.797185	0.797185
	96	0	0.179245	0	0.110027	0.110032	0.475074	0.475086	0.521135	0.521145	0.52592	0.532685	0.53784	0.55488	0.55488	0.563505	0.58081	0.58082	0.623635	0.624845	0.62486	0.633595	0.635225	0.651145	0.650785	0.651975	0.65198	0.65463	0.679735	0.679735	0.68076	0.681255	0.69152	0.691525	0.69089	0.697565	0.71108	0.71109	0.72868	0.733205	0.742685	0.74862	0.748625	0.76088	0.767295	0.7673	0.78654	0.797195	0.797195
	97	0	0.181132	0	0.111154	0.111158	0.474398	0.474409	0.521115	0.52112	0.526	0.532795	0.5379	0.55493	0.55493	0.563445	0.581075	0.581085	0.623505	0.62478	0.624795	0.633625	0.63525	0.651255	0.65071	0.6521	0.652105	0.65465	0.67966	0.67966	0.68062	0.68125	0.69155	0.691555	0.690755	0.69754	0.71132	0.711335	0.72864	0.73328	0.74241	0.748555	0.74856	0.76101	0.767335	0.76734	0.786375	0.797205	0.79721
	98	0	0.183019	0	0.112279	0.112283	0.473719	0.473732	0.52109	0.521095	0.526075	0.5329	0.537955	0.55498	0.554975	0.56338	0.581345	0.581355	0.623375	0.624715	0.62473	0.63366	0.635275	0.651365	0.650635	0.652225	0.65223	0.654665	0.67958	0.67958	0.680485	0.681245	0.69158	0.691585	0.690615	0.69752	0.71157	0.71158	0.728605	0.73336	0.74214	0.74849	0.748495	0.76114	0.767375	0.76738	0.78621	0.79722	0.79722
	99	0	0.184906	0	0.113403	0.113407	0.47304	0.473052	0.521065	0.52107	0.526155	0.53301	0.538015	0.555025	0.555025	0.56332	0.58161	0.58162	0.62325	0.62465	0.624665	0.633695	0.635305	0.65148	0.65056	0.652355	0.65236	0.654685	0.6795	0.679505	0.680345	0.681245	0.691605	0.69161	0.690475	0.697495	0.711815	0.711825	0.728565	0.733435	0.741875	0.748425	0.74843	0.76127	0.767415	0.76742	0.78604	0.797235	0.797235
	100	0	0.186792	0	0.114526	0.114531	0.472359	0.472371	0.52104	0.52105	0.526235	0.533125	0.538075	0.55507	0.555065	0.563255	0.581875	0.58189	0.62312	0.62459	0.624605	0.63373	0.63533	0.65159	0.65048	0.65248	0.652485	0.6547	0.67942	0.679425	0.680205	0.68124	0.691635	0.69164	0.690335	0.697465	0.712065	0.712075	0.728525	0.733515	0.741605	0.74836	0.748365	0.761405	0.76746	0.76746	0.785875	0.797245	0.79725
	101	0	0.188679	0	0.115648	0.115653	0.471676	0.471689	0.521015	0.521025	0.526315	0.533235	0.538135	0.55511	0.55511	0.56319	0.582145	0.582155	0.62299	0.62453	0.62454	0.63376	0.63536	0.651705	0.6504	0.652605	0.65261	0.65472	0.67934	0.67934	0.68007	0.68124	0.69166	0.691665	0.69019	0.69744	0.712315	0.712325	0.72849	0.733595	0.741345	0.748295	0.7483	0.761535	0.7675	0.767505	0.785705	0.79726	0.797265
	102	0	0.190566	0	0.116769	0.116774	0.470992	0.471004	0.52099	0.521	0.526395	0.533345	0.538195	0.55515	0.55515	0.563125	0.58241	0.58242	0.622865	0.62447	0.62448	0.633795	0.635385	0.651815	0.65032	0.65273	0.652735	0.654735	0.67926	0.67926	0.67993	0.68124	0.69169	0.691695	0.69005	0.69741	0.712565	0.712575	0.72845	0.733675	0.74108	0.74823	0.748235	0.76167	0.76754	0.767545	0.78554	0.79728	0.79728
	103	0	0.192453	0	0.117889	0.117894	0.470307	0.470319	0.520965	0.520975	0.526475	0.53346	0.538255	0.55519	0.55519	0.56306	0.582675	0.582685	0.622735	0.62441	0.624425	0.63383	0.635415	0.651925	0.650235	0.652855	0.65286	0.654755	0.67918	0.67918	0.67979	0.681235	0.691715	0.69172	0.689905	0.69738	0.71282	0.71283	0.72841	0.73376	0.74082	0.74817	0.748175	0.7618	0.767585	0.76759	0.78537	0.797295	0.797295
	104	0	0.19434	0	0.119008	0.119012	0.46962	0.469633	0.520945	0.52095	0.52656	0.533575	0.538315	0.555225	0.555225	0.562995	0.58294	0.582955	0.62261	0.624355	0.624365	0.633865	0.63544	0.652035	0.65015	0.65298	0.652985	0.65477	0.679095	0.679095	0.679655	0.681235	0.691745	0.69175	0.689755	0.69735	0.713075	0.713085	0.72837	0.733845	0.740565	0.748105	0.74811	0.761935	0.76763	0.76763	0.785205	0.797315	0.797315
	105	0	0.196226	0	0.120125	0.12013	0.468932	0.468944	0.52092	0.520925	0.526645	0.53369	0.53838	0.555265	0.55526	0.562925	0.583205	0.58322	0.622485	0.624295	0.62431	0.6339	0.63547	0.65215	0.650065	0.653105	0.65311	0.65479	0.67901	0.679015	0.679515	0.68123	0.69177	0.691775	0.68961	0.697315	0.71333	0.71334	0.728335	0.73393	0.740305	0.748045	0.74805	0.76207	0.76767	0.767675	0.785035	0.79733	0.797335
	106	0	0.198113	0	0.121241	0.121246	0.468242	0.468255	0.520895	0.5209	0.526725	0.533805	0.53844	0.555295	0.555295	0.56286	0.58347	0.583485	0.62236	0.62424	0.624255	0.633935	0.6355	0.65226	0.64998	0.65323	0.653235	0.65481	0.67893	0.67893	0.679375	0.68123	0.691795	0.6918	0.68946	0.69728	0.713585	0.713595	0.728295	0.734015	0.74005	0.747985	0.74799	0.762205	0.767715	0.76772	0.784865	0.79735	0.797355
	107	0	0.2	0	0.122356	0.122361	0.46755	0.467564	0.52087	0.52088	0.52681	0.53392	0.538505	0.55533	0.55533	0.56279	0.583735	0.583745	0.622235	0.624185	0.6242	0.633975	0.635525	0.65237	0.64989	0.65335	0.653355	0.654825	0.678845	0.678845	0.67924	0.68123	0.69182	0.691825	0.689315	0.697245	0.71384	0.71385	0.728255	0.7341	0.7398	0.747925	0.74793	0.76234	0.76776	0.767765	0.7847	0.79737	0.797375
	108	0	0.201887	0	0.123469	0.123475	0.466859	0.466871	0.520845	0.520855	0.526895	0.534035	0.538565	0.55536	0.55536	0.562725	0.583995	0.58401	0.62211	0.624135	0.624145	0.63401	0.635555	0.65248	0.649805	0.653475	0.65348	0.654845	0.67876	0.67876	0.6791	0.681225	0.691845	0.69185	0.689165	0.69721	0.7141	0.71411	0.728215	0.73419	0.73955	0.747865	0.74787	0.762475	0.76781	0.76781	0.78453	0.797395	0.797395
	109	0	0.203774	0	0.124582	0.124587	0.466164	0.466178	0.52082	0.52083	0.52698	0.534155	0.53863	0.55539	0.55539	0.562655	0.58426	0.584275	0.621985	0.624085	0.624095	0.634045	0.635585	0.65259	0.649715	0.6536	0.653605	0.654865	0.67867	0.678675	0.67896	0.681225	0.691865	0.691875	0.68901	0.697175	0.71436	0.71437	0.728175	0.73428	0.739305	0.747805	0.74781	0.76261	0.767855	0.76786	0.78436	0.797415	0.79742
	110	0	0.20566	0	0.125693	0.125698	0.465469	0.465483	0.520795	0.520805	0.52707	0.53427	0.538695	0.55542	0.55542	0.562585	0.58452	0.584535	0.62186	0.62403	0.624045	0.63408	0.635615	0.6527	0.64962	0.65372	0.653725	0.654885	0.678585	0.678585	0.678825	0.681225	0.69189	0.691895	0.68886	0.697135	0.714615	0.71463	0.728135	0.73437	0.73906	0.74775	0.747755	0.762745	0.7679	0.767905	0.78419	0.79744	0.79744
	111	0	0.207547	0	0.126803	0.126808	0.464773	0.464786	0.520775	0.52078	0.527155	0.53439	0.53876	0.55545	0.555445	0.562515	0.58478	0.584795	0.62174	0.623985	0.623995	0.63412	0.635645	0.65281	0.64953	0.653845	0.65385	0.654905	0.6785	0.6785	0.678685	0.681225	0.688705	0.69192	0.69192	0.697095	0.71488	0.71489	0.728095	0.734465	0.738815	0.74769	0.747695	0.762885	0.76795	0.767955	0.78402	0.797465	0.797465
	112	0	0.209434	0	0.127912	0.127916	0.464075	0.464089	0.52075	0.520755	0.52724	0.53451	0.538825	0.555475	0.555475	0.56244	0.58504	0.585055	0.621615	0.623935	0.62395	0.634155	0.635675	0.652915	0.649435	0.653965	0.65397	0.65492	0.67841	0.67841	0.67855	0.681225	0.68855	0.69194	0.69194	0.69705	0.71514	0.71515	0.728055	0.734555	0.738575	0.747635	0.74764	0.76302	0.768	0.768005	0.783855	0.79749	0.79749
	113	0	0.211321	0	0.129019	0.129024	0.463377	0.46339	0.520725	0.52073	0.52733	0.534625	0.53889	0.5555	0.5555	0.56237	0.5853	0.585315	0.621495	0.62389	0.6239	0.63419	0.6357	0.649335	0.65303	0.65409	0.654095	0.65494	0.678325	0.678325	0.67841	0.681225	0.68839	0.691965	0.69196	0.69701	0.7154	0.71541	0.728015	0.73465	0.738335	0.74758	0.747585	0.76316	0.76805	0.76805	0.783685	0.797515	0.797515
	114	0	0.213208	0	0.130124	0.13013	0.462676	0.462689	0.5207	0.52071	0.52742	0.53475	0.538955	0.555525	0.555525	0.5623	0.58556	0.585575	0.62137	0.623845	0.623855	0.63423	0.63573	0.649235	0.653135	0.65421	0.654215	0.65496	0.678235	0.678235	0.678275	0.68122	0.688235	0.691985	0.691985	0.696965	0.715665	0.715675	0.727975	0.73475	0.7381	0.747525	0.74753	0.7633	0.7681	0.768105	0.783515	0.79754	0.797545
	115	0	0.215094	0	0.131228	0.131234	0.461975	0.461988	0.520675	0.520685	0.52751	0.53487	0.53902	0.555545	0.555545	0.562225	0.585815	0.58583	0.62125	0.6238	0.62381	0.634265	0.63576	0.64914	0.653245	0.65433	0.65434	0.65498	0.67813	0.678145	0.67815	0.68122	0.68808	0.692005	0.692005	0.69692	0.715925	0.715935	0.727935	0.734845	0.737865	0.74747	0.747475	0.76344	0.76815	0.768155	0.783345	0.79757	0.79757
	116	0	0.216981	0	0.132331	0.132337	0.461272	0.461286	0.52065	0.52066	0.5276	0.53499	0.539085	0.55557	0.55557	0.56215	0.58607	0.586085	0.62113	0.62376	0.62377	0.634305	0.63579	0.649035	0.653355	0.65445	0.65446	0.655	0.677995	0.67806	0.67806	0.68122	0.68792	0.692025	0.692025	0.696875	0.71619	0.7162	0.727895	0.73494	0.737635	0.74742	0.747425	0.763575	0.768205	0.768205	0.783175	0.7976	0.7976
	117	0	0.218868	0	0.133433	0.133438	0.460568	0.460582	0.520625	0.520635	0.52769	0.53511	0.539155	0.55559	0.55559	0.56208	0.586325	0.58634	0.621015	0.623715	0.62373	0.634345	0.63582	0.648935	0.653465	0.654575	0.65458	0.65502	0.67786	0.67797	0.67797	0.68122	0.68776	0.692045	0.692045	0.69683	0.716455	0.716465	0.727855	0.73504	0.737405	0.747365	0.74737	0.763715	0.768255	0.76826	0.783005	0.79763	0.79763
	118	0	0.220755	0	0.134533	0.134539	0.459864	0.459877	0.520605	0.52061	0.52778	0.535235	0.53922	0.55561	0.55561	0.562005	0.58658	0.586595	0.620895	0.623675	0.62369	0.63438	0.63585	0.64883	0.65357	0.654695	0.6547	0.65504	0.67772	0.67788	0.67788	0.68122	0.6876	0.692065	0.69206	0.69678	0.71672	0.71673	0.72781	0.73514	0.737175	0.747315	0.74732	0.76386	0.76831	0.768315	0.782835	0.79766	0.79766
	119	0	0.222642	0	0.135631	0.135637	0.459157	0.459171	0.52058	0.520585	0.527875	0.535355	0.53929	0.55563	0.55563	0.56193	0.586835	0.58685	0.620775	0.62364	0.62365	0.63442	0.63588	0.648725	0.65368	0.654815	0.65482	0.655065	0.677585	0.677785	0.67779	0.681225	0.68744	0.69208	0.69208	0.69673	0.716985	0.716995	0.72777	0.73524	0.73695	0.747265	0.74727	0.764	0.768365	0.76837	0.782665	0.79769	0.797695
	120	0	0.224528	0	0.136729	0.136735	0.45845	0.458464	0.520555	0.520565	0.527965	0.53548	0.539355	0.555645	0.555645	0.56185	0.587085	0.5871	0.62066	0.6236	0.623615	0.63446	0.635915	0.64862	0.653785	0.65493	0.65494	0.655085	0.677445	0.677695	0.677695	0.681225	0.687275	0.6921	0.692095	0.69668	0.71725	0.71726	0.72773	0.735345	0.73673	0.747215	0.74722	0.76414	0.76842	0.768425	0.78249	0.797725	0.797725
	121	0	0.226415	0	0.137824	0.13783	0.457742	0.457755	0.52053	0.52054	0.52806	0.535605	0.539425	0.555665	0.555665	0.561775	0.587335	0.58735	0.620545	0.623565	0.623575	0.634495	0.635945	0.64851	0.653895	0.655045	0.65506	0.65511	0.67731	0.677605	0.677605	0.681225	0.687115	0.692115	0.692115	0.69663	0.717515	0.717525	0.72769	0.73545	0.73651	0.747165	0.74717	0.76428	0.76848	0.76848	0.78232	0.79776	0.79776
	122	0	0.228302	0	0.138919	0.138924	0.457033	0.457047	0.520505	0.520515	0.528155	0.53573	0.53949	0.55568	0.55568	0.5617	0.58758	0.5876	0.62043	0.62353	0.623545	0.634535	0.635975	0.6484	0.654	0.655115	0.65518	0.65518	0.677175	0.677515	0.677515	0.681225	0.68695	0.69213	0.69213	0.69658	0.71778	0.71779	0.72765	0.73555	0.73629	0.74712	0.747125	0.764425	0.76854	0.76854	0.78215	0.797795	0.797795
	123	0	0.230189	0	0.140011	0.140016	0.456323	0.456336	0.520485	0.52049	0.528245	0.53585	0.53956	0.555695	0.555695	0.56162	0.58783	0.587845	0.620315	0.6235	0.62351	0.634575	0.636005	0.64829	0.65411	0.65514	0.655295	0.655295	0.677035	0.67742	0.67742	0.681225	0.686785	0.692145	0.692145	0.696525	0.718045	0.718055	0.727605	0.73566	0.736075	0.74707	0.747075	0.764565	0.768595	0.7686	0.78198	0.79783	0.79783
	124	0	0.232075	0	0.141101	0.141107	0.455612	0.455624	0.52046	0.520465	0.528345	0.53598	0.53963	0.55571	0.55571	0.561545	0.588075	0.58809	0.6202	0.62347	0.62348	0.634615	0.636035	0.648175	0.654215	0.655165	0.65541	0.655415	0.6769	0.67733	0.67733	0.68123	0.686625	0.69216	0.692155	0.69647	0.71831	0.71832	0.727565	0.735765	0.73586	0.747025	0.74703	0.76471	0.76866	0.76866	0.78181	0.797865	0.797865
	125	0	0.233962	0	0.142191	0.142197	0.454899	0.454912	0.520435	0.520445	0.52844	0.536105	0.5397	0.555725	0.55572	0.561465	0.58832	0.588335	0.620085	0.62344	0.62345	0.634655	0.636065	0.648065	0.65432	0.655185	0.65553	0.65553	0.676765	0.677235	0.67724	0.68123	0.68646	0.69217	0.69217	0.696415	0.718575	0.718585	0.727525	0.73565	0.73587	0.74698	0.746985	0.764855	0.76872	0.768725	0.781635	0.797905	0.797905
	126	0	0.235849	0	0.143279	0.143285	0.454186	0.454199	0.52041	0.52042	0.528535	0.53623	0.53977	0.555735	0.555735	0.561385	0.58856	0.58858	0.619975	0.62341	0.62342	0.634695	0.6361	0.647945	0.65443	0.65521	0.655645	0.65565	0.67663	0.677145	0.677145	0.68123	0.68629	0.692185	0.69218	0.69636	0.71884	0.71885	0.727485	0.735445	0.73598	0.746935	0.74694	0.764995	0.768785	0.768785	0.781465	0.79794	0.797945
	127	0	0.237736	0	0.144365	0.144371	0.453471	0.453485	0.52039	0.520395	0.52863	0.536355	0.53984	0.55575	0.555745	0.561305	0.588805	0.58882	0.619865	0.623385	0.623395	0.634735	0.63613	0.64783	0.654535	0.65523	0.65576	0.655765	0.67649	0.67705	0.677055	0.681235	0.686125	0.692195	0.692195	0.696305	0.719105	0.719115	0.72744	0.735235	0.73609	0.746895	0.7469	0.76514	0.76885	0.76885	0.781295	0.79798	0.797985
	128	0	0.239623	0	0.145449	0.145454	0.452756	0.452769	0.520365	0.520375	0.52873	0.53648	0.53991	0.55576	0.55576	0.561225	0.589045	0.58906	0.619755	0.62336	0.62337	0.634775	0.63616	0.64771	0.65464	0.65525	0.65588	0.655885	0.676355	0.67696	0.67696	0.681235	0.68596	0.692205	0.692205	0.696245	0.71937	0.71938	0.7274	0.735035	0.7362	0.746855	0.74686	0.765285	0.768915	0.76892	0.78112	0.79802	0.798025
	129	0	0.241509	0	0.146532	0.146537	0.45204	0.452053	0.52034	0.52035	0.528825	0.53661	0.53998	0.55577	0.55577	0.561145	0.58928	0.5893	0.619645	0.623335	0.623345	0.634815	0.63619	0.64759	0.654745	0.655275	0.655995	0.656	0.67622	0.676865	0.676865	0.68124	0.68579	0.692215	0.692215	0.696185	0.719635	0.71964	0.72736	0.73483	0.73631	0.746815	0.746815	0.76543	0.768985	0.768985	0.78095	0.798065	0.798065
	130	0	0.243396	0	0.147612	0.147618	0.451323	0.451336	0.52032	0.520325	0.528925	0.536735	0.540055	0.55578	0.55578	0.56106	0.589515	0.589535	0.619535	0.62331	0.62332	0.634855	0.636225	0.647465	0.65485	0.655295	0.65611	0.656115	0.676085	0.676775	0.676775	0.68124	0.685625	0.692225	0.692225	0.696125	0.719895	0.719905	0.72732	0.73463	0.736425	0.746775	0.746775	0.765575	0.76905	0.769055	0.78078	0.798105	0.798105
	131	0	0.245283	0	0.148691	0.148697	0.450605	0.450618	0.520295	0.520305	0.529025	0.536865	0.540125	0.55579	0.55579	0.56098	0.58975	0.58977	0.619425	0.62329	0.6233	0.634895	0.636255	0.647345	0.654955	0.65532	0.656225	0.65623	0.67595	0.67668	0.67668	0.681245	0.685455	0.692235	0.69223	0.696065	0.72016	0.72017	0.727275	0.734435	0.736535	0.746735	0.74674	0.76572	0.76912	0.769125	0.780605	0.79815	0.79815
	132	0	0.24717	0	0.149768	0.149775	0.449887	0.4499	0.52027	0.52028	0.529125	0.53699	0.540195	0.5558	0.555795	0.560895	0.589985	0.590005	0.61932	0.62327	0.62328	0.634935	0.636285	0.647215	0.65506	0.65534	0.65634	0.656345	0.675815	0.676585	0.676585	0.68125	0.68529	0.69224	0.69224	0.696005	0.72042	0.72043	0.727235	0.73424	0.73665	0.746695	0.7467	0.765865	0.769195	0.769195	0.780435	0.798195	0.798195
	133	0	0.249057	0	0.150844	0.15085	0.449167	0.44918	0.52025	0.520255	0.529225	0.53712	0.54027	0.555805	0.555805	0.560815	0.590215	0.590235	0.619215	0.623255	0.623265	0.634975	0.63632	0.64709	0.655165	0.655365	0.656455	0.65646	0.67568	0.67649	0.676495	0.68125	0.68512	0.692245	0.692245	0.695945	0.720685	0.72069	0.727195	0.73405	0.736765	0.74666	0.746665	0.76601	0.76927	0.76927	0.78026	0.79824	0.79824
	134	0	0.250943	0	0.151918	0.151923	0.448447	0.44846	0.520225	0.520235	0.529325	0.53725	0.54034	0.555815	0.555815	0.56073	0.590445	0.590465	0.61911	0.62324	0.62325	0.635015	0.63635	0.64696	0.65527	0.655385	0.65657	0.656575	0.675545	0.6764	0.6764	0.681255	0.68495	0.69225	0.69225	0.69588	0.720945	0.72095	0.727155	0.73386	0.736885	0.746625	0.74663	0.766155	0.769345	0.769345	0.78009	0.798285	0.798285
	135	0	0.25283	0	0.152989	0.152996	0.447725	0.44774	0.5202	0.52021	0.529425	0.537375	0.540415	0.55582	0.55582	0.560645	0.59067	0.59069	0.619005	0.623225	0.623235	0.63506	0.63638	0.64683	0.655375	0.65541	0.65668	0.656685	0.67541	0.676305	0.676305	0.68126	0.68478	0.692255	0.692255	0.695815	0.721205	0.72121	0.72711	0.73367	0.737	0.74659	0.746595	0.766305	0.76942	0.769425	0.77992	0.798335	0.798335
	136	0	0.254717	0	0.154059	0.154065	0.447004	0.447018	0.52018	0.520185	0.52953	0.537505	0.540485	0.55583	0.555825	0.56056	0.5909	0.590915	0.618905	0.62321	0.62322	0.6351	0.636415	0.6467	0.655435	0.65548	0.656795	0.6568	0.675275	0.67621	0.67621	0.681265	0.68461	0.69226	0.69226	0.69575	0.72146	0.72147	0.72707	0.733485	0.73712	0.74656	0.746565	0.76645	0.7695	0.7695	0.779745	0.79838	0.798385
	137	0	0.256604	0	0.155127	0.155133	0.446281	0.446296	0.520155	0.520165	0.52963	0.537635	0.54056	0.555835	0.55583	0.560475	0.59112	0.59114	0.6188	0.6232	0.62321	0.63514	0.636445	0.646565	0.655455	0.655585	0.656905	0.65691	0.67514	0.676115	0.676115	0.68127	0.68444	0.692265	0.69226	0.695685	0.72172	0.72173	0.72703	0.733305	0.737235	0.746525	0.74653	0.7666	0.76958	0.769585	0.779575	0.79843	0.79843
	138	0	0.258491	0	0.156193	0.156199	0.445559	0.445572	0.520135	0.52014	0.529735	0.537765	0.54063	0.55584	0.555835	0.56039	0.591345	0.591365	0.6187	0.62319	0.6232	0.63518	0.63648	0.64643	0.65548	0.655685	0.65702	0.657025	0.675005	0.676025	0.676025	0.681275	0.68427	0.692265	0.692265	0.69562	0.721975	0.721985	0.72699	0.733125	0.737355	0.746495	0.7465	0.766745	0.769665	0.769665	0.7794	0.79848	0.798485
	139	0	0.260377	0	0.157256	0.157263	0.444835	0.444848	0.52011	0.52012	0.52984	0.537895	0.540705	0.555845	0.55584	0.5603	0.591565	0.591585	0.6186	0.623185	0.623195	0.635225	0.63651	0.64629	0.655505	0.65579	0.65713	0.657135	0.67487	0.67593	0.67593	0.68128	0.6841	0.692265	0.692265	0.695555	0.72223	0.72224	0.726945	0.732945	0.737475	0.746465	0.74647	0.766895	0.769745	0.76975	0.779225	0.79853	0.798535
	140	0	0.262264	0	0.158319	0.158325	0.444111	0.444124	0.52009	0.520095	0.529945	0.53802	0.54078	0.555845	0.555845	0.560215	0.59178	0.5918	0.618505	0.623175	0.623185	0.635265	0.636545	0.64615	0.65553	0.655895	0.65724	0.657245	0.67474	0.675835	0.675835	0.681285	0.68393	0.692265	0.692265	0.695485	0.722485	0.722495	0.726905	0.73277	0.7376	0.74644	0.746445	0.76704	0.769835	0.769835	0.779055	0.798585	0.798585
	141	0	0.264151	0	0.159379	0.159385	0.443386	0.4434	0.520065	0.520075	0.53005	0.53815	0.540855	0.55585	0.55585	0.560125	0.591995	0.592015	0.618405	0.62317	0.62318	0.635305	0.636575	0.64601	0.65555	0.655995	0.65735	0.657355	0.674605	0.67574	0.67574	0.68129	0.68376	0.692265	0.692265	0.69542	0.72274	0.722745	0.726865	0.732595	0.73772	0.74641	0.746415	0.76719	0.76992	0.769925	0.77888	0.79864	0.79864
	142	0	0.266038	0	0.160436	0.160442	0.442661	0.442675	0.520045	0.520055	0.530155	0.53828	0.54093	0.555855	0.55585	0.560035	0.59221	0.59223	0.61831	0.62317	0.62318	0.63535	0.636605	0.64587	0.655575	0.6561	0.65746	0.657465	0.67447	0.675645	0.67565	0.681295	0.68359	0.692265	0.69226	0.69535	0.72299	0.723	0.726825	0.732425	0.737845	0.746385	0.74639	0.767335	0.77001	0.770015	0.77871	0.79869	0.798695
	143	0	0.267925	0	0.161492	0.161498	0.441935	0.441949	0.520025	0.52003	0.53026	0.53841	0.541005	0.555855	0.555855	0.55995	0.592425	0.592445	0.618215	0.62317	0.62318	0.63539	0.63664	0.645725	0.6556	0.6562	0.65757	0.657575	0.67434	0.675555	0.675555	0.681305	0.68342	0.69226	0.69226	0.69528	0.72324	0.72325	0.72678	0.732255	0.73797	0.74636	0.746365	0.767485	0.770105	0.770105	0.778535	0.79875	0.79875
	144	0	0.269811	0	0.162545	0.162552	0.441209	0.441223	0.52	0.52001	0.530365	0.53854	0.541075	0.55586	0.555855	0.55986	0.59263	0.592655	0.61812	0.62317	0.62318	0.635435	0.63667	0.64558	0.655625	0.656305	0.65768	0.657685	0.674205	0.67546	0.67546	0.68131	0.68325	0.692255	0.692255	0.69521	0.72349	0.723495	0.72674	0.73209	0.738095	0.746335	0.74634	0.767635	0.7702	0.7702	0.77836	0.798805	0.798805
	145	0	0.271698	0	0.163597	0.163603	0.440482	0.440495	0.51998	0.519985	0.53047	0.53867	0.54115	0.55586	0.55586	0.55977	0.59284	0.59286	0.61803	0.62317	0.62318	0.635475	0.636705	0.64543	0.65565	0.656405	0.657785	0.65779	0.674075	0.675365	0.675365	0.681315	0.68308	0.692255	0.69225	0.69514	0.723735	0.723745	0.7267	0.731925	0.73822	0.746315	0.74632	0.767785	0.770295	0.770295	0.77819	0.79886	0.798865
	146	0	0.273585	0	0.164646	0.164652	0.439754	0.439769	0.519955	0.519965	0.53058	0.5388	0.541225	0.555865	0.55586	0.55968	0.593045	0.593065	0.617935	0.623175	0.623185	0.63552	0.636735	0.64528	0.655675	0.656505	0.657895	0.6579	0.67394	0.675275	0.675275	0.681325	0.68291	0.692245	0.692245	0.695065	0.72398	0.72399	0.72666	0.731765	0.738345	0.746295	0.746295	0.767935	0.770395	0.770395	0.778015	0.79892	0.798925
	147	0	0.275472	0	0.165692	0.165699	0.439027	0.439041	0.519935	0.519945	0.530685	0.53893	0.5413	0.555865	0.55586	0.559585	0.59325	0.59327	0.617845	0.62318	0.62319	0.63556	0.63677	0.64513	0.6557	0.65661	0.658	0.658005	0.67381	0.67518	0.67518	0.68133	0.682745	0.69224	0.69224	0.694995	0.724225	0.72423	0.726615	0.731605	0.738475	0.746275	0.746275	0.768085	0.770495	0.770495	0.77784	0.79898	0.798985
	148	0	0.277358	0	0.166737	0.166743	0.438299	0.438314	0.519915	0.51992	0.530795	0.53906	0.54138	0.555865	0.55586	0.559495	0.59345	0.59347	0.617755	0.62319	0.623195	0.6356	0.6368	0.64498	0.655725	0.65671	0.65811	0.658115	0.673675	0.675085	0.67509	0.68134	0.682575	0.692235	0.692235	0.694925	0.724465	0.72447	0.726575	0.731445	0.7386	0.746255	0.74626	0.768235	0.770595	0.7706	0.77767	0.79904	0.799045
	149	0	0.279245	0	0.167779	0.167786	0.437571	0.437586	0.519895	0.5199	0.530905	0.53919	0.541455	0.555865	0.555865	0.559405	0.59365	0.59367	0.61767	0.6232	0.623205	0.635645	0.636835	0.644825	0.65575	0.65681	0.658215	0.65822	0.673545	0.674995	0.674995	0.68135	0.682405	0.692225	0.692225	0.69485	0.724705	0.72471	0.726535	0.73129	0.73873	0.746235	0.74624	0.768385	0.7707	0.770705	0.777495	0.799105	0.799105
	150	0	0.281132	0	0.168819	0.168825	0.436843	0.436857	0.51987	0.51988	0.531015	0.53932	0.54153	0.555865	0.555865	0.55931	0.593845	0.593865	0.617585	0.62321	0.623215	0.635685	0.636865	0.64467	0.655775	0.65691	0.65832	0.658325	0.673415	0.6749	0.674905	0.681355	0.682235	0.692215	0.692215	0.694775	0.72494	0.72495	0.726495	0.731135	0.73886	0.74622	0.746225	0.768535	0.77081	0.77081	0.77732	0.799165	0.79917
	151	0	0.283019	0	0.169856	0.169862	0.436115	0.436128	0.51985	0.51986	0.531125	0.53945	0.541605	0.555865	0.55586	0.559215	0.59404	0.59406	0.6175	0.62322	0.62323	0.63573	0.6369	0.64451	0.655805	0.65701	0.65842	0.65843	0.67328	0.67481	0.67481	0.681365	0.682065	0.69221	0.692205	0.6947	0.725175	0.725185	0.726455	0.730985	0.73899	0.746205	0.74621	0.768685	0.77092	0.77092	0.77715	0.79923	0.799235
	152	0	0.284906	0	0.170891	0.170898	0.435385	0.4354	0.51983	0.51984	0.531235	0.53958	0.54168	0.555865	0.55586	0.559125	0.59423	0.594255	0.617415	0.623235	0.623245	0.63577	0.63693	0.64435	0.65583	0.657115	0.658525	0.65853	0.67315	0.67472	0.67472	0.681375	0.6819	0.692195	0.692195	0.694625	0.72541	0.725415	0.726415	0.730835	0.73912	0.74619	0.746195	0.768835	0.77103	0.771035	0.776975	0.799295	0.7993
	153	0	0.286792	0	0.171923	0.17193	0.434657	0.434671	0.51981	0.519815	0.531345	0.53971	0.541755	0.55586	0.55586	0.55903	0.59442	0.594445	0.61733	0.62325	0.62326	0.635815	0.636965	0.64419	0.655855	0.657215	0.65863	0.658635	0.67302	0.674625	0.674625	0.681385	0.68173	0.692185	0.692185	0.69455	0.72564	0.725645	0.726375	0.73069	0.739255	0.746175	0.74618	0.768985	0.771145	0.77115	0.7768	0.79936	0.799365
	154	0	0.288679	0	0.172953	0.172959	0.433928	0.433942	0.51979	0.519795	0.531455	0.53984	0.541835	0.55586	0.55586	0.558935	0.59461	0.59463	0.61725	0.62327	0.62328	0.63586	0.636995	0.64403	0.65588	0.657315	0.65873	0.658735	0.67289	0.674535	0.674535	0.681395	0.681565	0.692175	0.69217	0.694475	0.72587	0.725875	0.726335	0.730545	0.739385	0.746165	0.74617	0.769135	0.771265	0.771265	0.776625	0.79943	0.79943
	155	0	0.290566	0	0.17398	0.173987	0.433199	0.433213	0.51977	0.519775	0.531565	0.539965	0.54191	0.55586	0.555855	0.55884	0.594795	0.594815	0.61717	0.62329	0.6233	0.6359	0.63703	0.643865	0.65591	0.65741	0.65883	0.658835	0.67276	0.674445	0.674445	0.681395	0.681405	0.69216	0.69216	0.6944	0.726095	0.7261	0.726295	0.7304	0.73952	0.746155	0.74616	0.769285	0.771385	0.771385	0.776455	0.7995	0.7995
	156	0	0.292453	0	0.175005	0.175011	0.43247	0.432484	0.51975	0.519755	0.53168	0.540095	0.541985	0.555855	0.555855	0.55874	0.594975	0.595	0.617095	0.62331	0.62332	0.635945	0.63706	0.6437	0.655935	0.65751	0.658935	0.65894	0.67263	0.674355	0.674355	0.68123	0.681415	0.692145	0.692145	0.69432	0.726255	0.72632	0.726325	0.73026	0.739655	0.746145	0.74615	0.76944	0.771505	0.77151	0.77628	0.79957	0.79957
	157	0	0.29434	0	0.176027	0.176034	0.431741	0.431756	0.519725	0.519735	0.53179	0.540225	0.542065	0.555855	0.555855	0.558645	0.595155	0.59518	0.617015	0.623335	0.62334	0.635985	0.637095	0.64353	0.655965	0.65761	0.659035	0.65904	0.6725	0.674265	0.674265	0.681065	0.681425	0.69213	0.69213	0.694245	0.726215	0.72654	0.726545	0.73012	0.73979	0.746135	0.74614	0.76959	0.77163	0.77163	0.776105	0.79964	0.79964
	158	0	0.296226	0	0.177045	0.177053	0.431012	0.431026	0.519705	0.519715	0.531905	0.54035	0.54214	0.55585	0.55585	0.55855	0.595335	0.59536	0.61694	0.62336	0.623365	0.63603	0.637125	0.64336	0.65599	0.65771	0.65913	0.659135	0.67237	0.674175	0.674175	0.6809	0.68144	0.692115	0.692115	0.694165	0.726175	0.72676	0.726765	0.729985	0.739925	0.74613	0.74613	0.76974	0.77176	0.77176	0.77593	0.79971	0.799715
	159	0	0.298113	0	0.178062	0.178069	0.430283	0.430298	0.51969	0.519695	0.53202	0.54048	0.542215	0.55585	0.555845	0.55845	0.59551	0.595535	0.61687	0.623385	0.623395	0.63607	0.63716	0.64319	0.656015	0.65781	0.65923	0.659235	0.672245	0.674085	0.674085	0.680735	0.68145	0.6921	0.6921	0.69409	0.726135	0.726975	0.72698	0.72985	0.74006	0.746125	0.746125	0.769895	0.77189	0.77189	0.775755	0.799785	0.799785
	160	0	0.3	0	0.179075	0.179083	0.429555	0.429569	0.51967	0.519675	0.53213	0.54061	0.542295	0.555845	0.555845	0.558355	0.595685	0.595705	0.616795	0.623415	0.62342	0.636115	0.63719	0.643015	0.656045	0.65791	0.659325	0.65933	0.672115	0.673995	0.673995	0.68057	0.681465	0.69208	0.69208	0.69401	0.726095	0.727185	0.72719	0.729715	0.740195	0.746115	0.74612	0.770045	0.77202	0.77202	0.775585	0.79986	0.79986
	161	0	0.301887	0	0.180086	0.180093	0.428826	0.428841	0.51965	0.519655	0.532245	0.540735	0.54237	0.55584	0.55584	0.558255	0.595855	0.59588	0.616725	0.623445	0.62345	0.636155	0.63722	0.642845	0.656075	0.658005	0.659425	0.65943	0.671985	0.673905	0.673905	0.680405	0.681475	0.69206	0.692065	0.69393	0.726055	0.727395	0.727405	0.729585	0.740335	0.746115	0.746115	0.770195	0.772155	0.772155	0.77541	0.799935	0.79994
	162	0	0.303774	0	0.181094	0.181101	0.428098	0.428113	0.51963	0.519635	0.53236	0.540865	0.542445	0.55584	0.555835	0.558155	0.59602	0.596045	0.616655	0.623475	0.623485	0.6362	0.637255	0.64267	0.6561	0.658105	0.65952	0.659525	0.67186	0.67382	0.67382	0.68024	0.68149	0.692045	0.692045	0.693855	0.726015	0.727605	0.72761	0.729455	0.74047	0.74611	0.746115	0.77035	0.772295	0.772295	0.775235	0.800015	0.800015
	163	0	0.30566	0	0.182099	0.182106	0.427371	0.427385	0.51961	0.519615	0.532475	0.54099	0.542525	0.555835	0.555835	0.558055	0.596185	0.59621	0.61659	0.62351	0.623515	0.63624	0.637285	0.64249	0.65613	0.6582	0.659615	0.65962	0.67173	0.67373	0.67373	0.68008	0.6815	0.692025	0.692025	0.693775	0.725975	0.72781	0.727815	0.72933	0.74061	0.74611	0.74611	0.7705	0.772435	0.772435	0.77506	0.80009	0.800095
	164	0	0.307547	0	0.1831	0.183108	0.426644	0.426658	0.51959	0.5196	0.53259	0.541115	0.5426	0.55583	0.55583	0.557955	0.59635	0.596375	0.616525	0.623545	0.62355	0.636285	0.63732	0.64231	0.65616	0.6583	0.65971	0.659715	0.6716	0.673645	0.673645	0.679915	0.681515	0.692005	0.692005	0.693695	0.725935	0.728015	0.72802	0.729205	0.74075	0.74611	0.74611	0.770655	0.772575	0.77258	0.774885	0.799995	0.80017
	165	0	0.309434	0	0.184099	0.184107	0.425917	0.425932	0.51957	0.51958	0.53271	0.54124	0.54268	0.555825	0.555825	0.557855	0.59651	0.596535	0.61646	0.62358	0.62359	0.636325	0.63735	0.64213	0.656185	0.658395	0.6598	0.659805	0.671475	0.67356	0.67356	0.679755	0.68153	0.69198	0.691985	0.693615	0.7259	0.72821	0.728215	0.72908	0.74089	0.74611	0.74611	0.770805	0.77272	0.772725	0.77471	0.799875	0.800255
	166	0	0.311321	0	0.185095	0.185102	0.425191	0.425205	0.519555	0.51956	0.532825	0.541365	0.542755	0.55582	0.55582	0.557755	0.59667	0.596695	0.616395	0.62362	0.623625	0.63637	0.63738	0.64195	0.656215	0.658495	0.659895	0.659895	0.67135	0.673475	0.673475	0.679595	0.681545	0.69196	0.69196	0.69353	0.72586	0.72841	0.728415	0.72896	0.74103	0.74611	0.74611	0.77096	0.77287	0.77287	0.774535	0.799755	0.800335
	167	0	0.313208	0	0.186087	0.186094	0.424465	0.42448	0.519535	0.51954	0.53294	0.54149	0.54283	0.555815	0.555815	0.557655	0.596825	0.59685	0.616335	0.62366	0.62367	0.63641	0.637415	0.641765	0.656245	0.65859	0.659985	0.65999	0.67122	0.67339	0.67339	0.679435	0.68156	0.691935	0.69194	0.69345	0.72582	0.7286	0.728605	0.72884	0.74117	0.74611	0.746115	0.77111	0.77302	0.773025	0.774365	0.79963	0.80042
	168	0	0.315094	0	0.187077	0.187084	0.423739	0.423754	0.519515	0.519525	0.53306	0.541615	0.54291	0.55581	0.55581	0.55755	0.59698	0.597005	0.616275	0.623705	0.62371	0.636455	0.637445	0.64158	0.656275	0.65869	0.660075	0.66008	0.671095	0.673305	0.673305	0.679275	0.681575	0.691915	0.691915	0.69337	0.72578	0.728725	0.72879	0.728795	0.74131	0.746115	0.746115	0.771265	0.773175	0.773175	0.77419	0.79951	0.800505
	169	0	0.316981	0	0.188062	0.18807	0.423015	0.42303	0.519495	0.519505	0.533175	0.54174	0.542985	0.555805	0.555805	0.55745	0.59713	0.597155	0.61622	0.623745	0.623755	0.636495	0.637475	0.641395	0.656305	0.658785	0.66016	0.660165	0.67097	0.67322	0.673225	0.679115	0.68159	0.69189	0.69189	0.69329	0.725745	0.72861	0.72898	0.728985	0.741455	0.74612	0.74612	0.771415	0.77333	0.773335	0.774015	0.79939	0.80059
	170	0	0.318868	0	0.189045	0.189052	0.422291	0.422306	0.51948	0.519485	0.533295	0.541865	0.543065	0.5558	0.5558	0.557345	0.59728	0.597305	0.616165	0.62379	0.6238	0.63654	0.63751	0.641205	0.656335	0.65888	0.66025	0.660255	0.670845	0.67314	0.67314	0.67896	0.68161	0.691865	0.691865	0.693205	0.725705	0.728495	0.729165	0.72917	0.741595	0.746125	0.746125	0.77157	0.77349	0.77349	0.77384	0.79927	0.80068
	171	0	0.320755	0	0.190024	0.190031	0.421569	0.421583	0.51946	0.51947	0.533415	0.54199	0.54314	0.555795	0.555795	0.55724	0.597425	0.59745	0.61611	0.62384	0.623845	0.63658	0.63754	0.641015	0.656365	0.65898	0.660335	0.66034	0.67072	0.67306	0.67306	0.6788	0.681625	0.69184	0.69184	0.693125	0.72567	0.728385	0.729345	0.72935	0.74174	0.74613	0.74613	0.771725	0.77364	0.773655	0.773675	0.799145	0.80077
	172	0	0.322642	0	0.190999	0.191006	0.420846	0.420861	0.519445	0.51945	0.533535	0.54211	0.543215	0.55579	0.55579	0.55714	0.59757	0.597595	0.616055	0.62389	0.623895	0.636625	0.63757	0.640825	0.656395	0.659075	0.66042	0.660425	0.670595	0.672975	0.67298	0.678645	0.68164	0.691815	0.691815	0.69304	0.72563	0.728275	0.729525	0.72953	0.741885	0.746135	0.746135	0.771875	0.77349	0.773815	0.773815	0.799025	0.80086
	173	0	0.324528	0	0.191971	0.191978	0.420125	0.420139	0.519425	0.519435	0.53365	0.54223	0.543295	0.555785	0.555785	0.557035	0.59771	0.597735	0.616005	0.62394	0.623945	0.636665	0.6376	0.640635	0.656425	0.65917	0.660505	0.66051	0.67047	0.6729	0.6729	0.67849	0.68166	0.691785	0.69179	0.69296	0.725595	0.728165	0.7297	0.729705	0.74203	0.74614	0.746145	0.77203	0.773315	0.773985	0.773985	0.7989	0.800955
	174	0	0.326415	0	0.19294	0.192947	0.419405	0.41942	0.51941	0.519415	0.53377	0.542355	0.54337	0.55578	0.555775	0.55693	0.59785	0.597875	0.615955	0.62399	0.623995	0.63671	0.637635	0.64044	0.656455	0.659265	0.66059	0.660595	0.670345	0.67282	0.67282	0.678335	0.681675	0.69176	0.69176	0.692875	0.725555	0.72806	0.72987	0.729875	0.742175	0.74615	0.74615	0.77218	0.77314	0.77415	0.774155	0.79878	0.80105
	175	0	0.328302	0	0.193904	0.193911	0.418685	0.4187	0.51939	0.5194	0.53389	0.542475	0.543445	0.555775	0.55577	0.556825	0.597985	0.59801	0.61591	0.62404	0.62405	0.63675	0.637665	0.640245	0.656485	0.65936	0.66067	0.660675	0.670225	0.67274	0.67274	0.67818	0.681695	0.69173	0.69173	0.692795	0.72552	0.727955	0.73004	0.730045	0.74232	0.74616	0.74616	0.772335	0.77297	0.774325	0.774325	0.798655	0.801145
	176	0	0.330189	0	0.194865	0.194873	0.417967	0.417982	0.519375	0.51938	0.53401	0.542595	0.543525	0.555765	0.555765	0.556715	0.59812	0.598145	0.615865	0.624095	0.6241	0.63679	0.637695	0.64005	0.656515	0.659455	0.66075	0.660755	0.6701	0.672665	0.672665	0.67803	0.681715	0.6917	0.691705	0.69271	0.72548	0.72785	0.730205	0.73021	0.742465	0.74617	0.74617	0.772485	0.772795	0.774495	0.7745	0.79853	0.801245
	177	0	0.332075	0	0.195822	0.195829	0.417251	0.417266	0.519355	0.519365	0.534135	0.542715	0.5436	0.55576	0.55576	0.55661	0.59825	0.59828	0.61582	0.624155	0.62416	0.636835	0.637725	0.639855	0.65655	0.65955	0.66083	0.660835	0.669975	0.67259	0.67259	0.677875	0.681735	0.69167	0.691675	0.692625	0.725445	0.72775	0.73037	0.73037	0.74261	0.74618	0.74618	0.77264	0.77262	0.774675	0.774675	0.798405	0.801345
	178	0	0.333962	0	0.196775	0.196782	0.416535	0.41655	0.51934	0.51935	0.534255	0.54283	0.543675	0.555755	0.55575	0.556505	0.59838	0.598405	0.61578	0.62421	0.624215	0.636875	0.637755	0.639655	0.65658	0.659645	0.660905	0.66091	0.669855	0.672515	0.672515	0.677725	0.681755	0.69164	0.691645	0.69254	0.72541	0.72765	0.73053	0.73053	0.74276	0.74619	0.74619	0.77279	0.77245	0.774855	0.774855	0.79828	0.801445
	179	0	0.335849	0	0.197724	0.197732	0.41582	0.415836	0.519325	0.51933	0.534375	0.54295	0.54375	0.555745	0.555745	0.556395	0.598505	0.598535	0.61574	0.62427	0.624275	0.636915	0.637785	0.639455	0.656615	0.65974	0.660985	0.66099	0.66973	0.67244	0.67244	0.677575	0.681775	0.69161	0.691615	0.69246	0.72537	0.727555	0.730685	0.73069	0.742905	0.7462	0.746205	0.772945	0.772275	0.775035	0.775035	0.79816	0.80155
	180	0	0.337736	0	0.198669	0.198677	0.415108	0.415123	0.51931	0.519315	0.534495	0.543065	0.543825	0.55574	0.55574	0.55629	0.59863	0.59866	0.615705	0.62433	0.624335	0.63696	0.637815	0.639255	0.656645	0.659835	0.66106	0.661065	0.66961	0.672365	0.67237	0.677425	0.681795	0.69158	0.69158	0.692375	0.725335	0.727455	0.73084	0.73084	0.743055	0.746215	0.746215	0.77208	0.773115	0.775215	0.77522	0.79803	0.801655
	181	0	0.339623	0	0.19961	0.199618	0.414397	0.414411	0.51929	0.5193	0.53462	0.543185	0.543905	0.555735	0.55573	0.55618	0.59875	0.59878	0.61567	0.62439	0.624395	0.637	0.637845	0.63905	0.65668	0.65993	0.66113	0.661135	0.66949	0.672295	0.672295	0.677275	0.681815	0.691545	0.69155	0.69229	0.7253	0.72736	0.73099	0.73099	0.743205	0.746225	0.746225	0.771905	0.77327	0.775405	0.775405	0.797905	0.80176
	182	0	0.341509	0	0.200546	0.200554	0.413687	0.413701	0.519275	0.519285	0.53474	0.5433	0.54398	0.555725	0.555725	0.556075	0.59887	0.5989	0.615635	0.624455	0.62446	0.63704	0.637875	0.638845	0.65671	0.660025	0.661205	0.66121	0.669365	0.672225	0.672225	0.67713	0.68184	0.691515	0.691515	0.692205	0.725265	0.72727	0.731135	0.73114	0.74335	0.74624	0.74624	0.771735	0.773425	0.77559	0.77559	0.79778	0.80187
	183	0	0.343396	0	0.201479	0.201487	0.412979	0.412994	0.51926	0.519265	0.534865	0.543415	0.544055	0.55572	0.55572	0.555965	0.598985	0.599015	0.615605	0.62452	0.62452	0.63708	0.637905	0.63864	0.656745	0.66012	0.661275	0.66128	0.669245	0.672155	0.672155	0.67698	0.68186	0.69148	0.691485	0.69212	0.72523	0.72718	0.73128	0.731285	0.7435	0.746255	0.746255	0.77156	0.773575	0.77578	0.77578	0.797655	0.80198
	184	0	0.345283	0	0.202407	0.202414	0.412272	0.412287	0.519245	0.51925	0.53499	0.543525	0.54413	0.555715	0.55571	0.555855	0.5991	0.59913	0.615575	0.624585	0.624585	0.63712	0.637935	0.638435	0.65678	0.66021	0.661345	0.661345	0.669125	0.67209	0.67209	0.676835	0.681885	0.69145	0.69145	0.692035	0.725195	0.72709	0.73142	0.731425	0.74365	0.746265	0.74627	0.771385	0.77373	0.775975	0.775975	0.79753	0.802095
	185	0	0.34717	0	0.20333	0.203338	0.411567	0.411583	0.51923	0.519235	0.53511	0.54364	0.544205	0.555705	0.555705	0.555745	0.599215	0.599245	0.61555	0.62465	0.624655	0.63716	0.637965	0.63823	0.65681	0.660305	0.66141	0.661415	0.669005	0.672025	0.672025	0.67669	0.681905	0.691415	0.691415	0.69195	0.72516	0.727	0.73156	0.731565	0.7438	0.74628	0.74628	0.77121	0.773885	0.776165	0.776165	0.7974	0.80221
	186	0	0.349057	0	0.204249	0.204257	0.410865	0.41088	0.519215	0.51922	0.535235	0.54375	0.54428	0.5557	0.55563	0.5557	0.599325	0.599355	0.615525	0.62472	0.62472	0.6372	0.637995	0.63802	0.656845	0.6604	0.661475	0.66148	0.668885	0.67196	0.67196	0.67655	0.68193	0.69138	0.69138	0.691865	0.725125	0.726915	0.731695	0.7317	0.743955	0.746295	0.746295	0.771035	0.77404	0.77636	0.776365	0.797275	0.802325
	187	0	0.350943	0	0.205163	0.205171	0.410164	0.410179	0.5192	0.519205	0.53536	0.54386	0.544355	0.55569	0.55552	0.55569	0.59943	0.59946	0.6155	0.624785	0.62479	0.63724	0.63781	0.638025	0.65688	0.660495	0.66154	0.661545	0.66877	0.671895	0.671895	0.676405	0.681955	0.691345	0.691345	0.691785	0.72509	0.72683	0.73183	0.73183	0.744105	0.74631	0.74631	0.77086	0.77419	0.77656	0.77656	0.797145	0.802445
	188	0	0.35283	0	0.206072	0.20608	0.409466	0.409481	0.519185	0.51919	0.535485	0.54397	0.54443	0.555685	0.55541	0.555685	0.599535	0.599565	0.61548	0.624855	0.62486	0.63728	0.6376	0.63805	0.656915	0.660585	0.661605	0.661605	0.66865	0.671835	0.671835	0.676265	0.68198	0.69131	0.69131	0.6917	0.725055	0.726745	0.731955	0.73196	0.744255	0.746325	0.746325	0.770685	0.774345	0.77676	0.77676	0.79702	0.802565
	189	0	0.354717	0	0.206977	0.206984	0.40877	0.408785	0.51917	0.519175	0.53561	0.54408	0.5445	0.55568	0.5553	0.555675	0.59964	0.59967	0.61546	0.624925	0.62493	0.63732	0.63739	0.63808	0.65695	0.66068	0.661665	0.661665	0.66853	0.671775	0.671775	0.67612	0.682005	0.691275	0.691275	0.691615	0.72502	0.726665	0.732085	0.732085	0.74441	0.746345	0.746345	0.77051	0.7745	0.77696	0.77696	0.79689	0.80269
	190	0	0.356604	0	0.207876	0.207884	0.408076	0.408091	0.519155	0.51916	0.535735	0.54419	0.544575	0.55567	0.55519	0.55567	0.59974	0.59977	0.615445	0.625	0.625005	0.63718	0.63736	0.63811	0.656985	0.66077	0.66172	0.661725	0.668415	0.671715	0.671715	0.67598	0.68203	0.69124	0.69124	0.69153	0.72499	0.726585	0.732205	0.73221	0.74456	0.74636	0.74636	0.770335	0.774655	0.77716	0.77716	0.79676	0.802815
	191	0	0.358491	0	0.20877	0.208779	0.407384	0.4074	0.51914	0.519145	0.53586	0.544295	0.54465	0.555665	0.555075	0.55566	0.59984	0.59987	0.61543	0.62507	0.625075	0.636965	0.6374	0.638135	0.65702	0.660865	0.66178	0.661785	0.668295	0.671655	0.671655	0.675845	0.682055	0.6912	0.691205	0.691445	0.724955	0.726505	0.73233	0.73233	0.744715	0.746375	0.746375	0.77016	0.77481	0.777365	0.777365	0.796635	0.802945
	192	0	0.360377	0	0.20966	0.209668	0.406695	0.40671	0.519125	0.519135	0.535985	0.5444	0.54472	0.555655	0.55496	0.555655	0.599935	0.599965	0.615415	0.625145	0.62515	0.636755	0.63744	0.638165	0.657055	0.660955	0.661835	0.66184	0.66818	0.6716	0.6716	0.675705	0.682085	0.691165	0.691165	0.69136	0.72492	0.726425	0.732445	0.732445	0.74487	0.74639	0.74639	0.769985	0.77496	0.77757	0.77757	0.796505	0.803075
	193	0	0.362264	0	0.210544	0.210552	0.406009	0.406025	0.51911	0.51912	0.53611	0.544505	0.544795	0.55565	0.55485	0.555645	0.60003	0.60006	0.615405	0.62522	0.625225	0.63654	0.63748	0.638195	0.657095	0.66105	0.66189	0.66189	0.668065	0.67155	0.67155	0.675565	0.68211	0.691125	0.69113	0.691275	0.72489	0.72635	0.73256	0.73256	0.74502	0.746405	0.746405	0.76981	0.775115	0.777775	0.777775	0.796375	0.80321
	194	0	0.364151	0	0.211423	0.21143	0.405326	0.405341	0.519095	0.519105	0.536235	0.54461	0.54487	0.55564	0.554735	0.55564	0.60012	0.60015	0.6154	0.625295	0.6253	0.636325	0.637515	0.63822	0.65713	0.66114	0.66194	0.661945	0.667945	0.671495	0.671495	0.67543	0.68214	0.69109	0.69109	0.69119	0.724855	0.726275	0.732675	0.732675	0.745175	0.746425	0.746425	0.769635	0.77527	0.77798	0.77798	0.796245	0.803345
	195	0	0.366038	0	0.212295	0.212303	0.404645	0.40466	0.519085	0.51909	0.536365	0.544715	0.54494	0.555635	0.55462	0.55563	0.60021	0.60024	0.61539	0.62537	0.625375	0.636105	0.637555	0.638245	0.657165	0.661235	0.66199	0.66199	0.66783	0.671445	0.671445	0.675295	0.682165	0.69105	0.69105	0.691105	0.724825	0.726205	0.732785	0.732785	0.74533	0.74644	0.74644	0.76946	0.775425	0.77819	0.77819	0.796115	0.803485
	196	0	0.367925	0	0.213163	0.213171	0.403967	0.403983	0.51907	0.51908	0.53649	0.544815	0.54501	0.555625	0.554505	0.555625	0.6003	0.60033	0.61539	0.62545	0.62545	0.63589	0.63759	0.638275	0.657205	0.661325	0.662035	0.66204	0.667715	0.671395	0.671395	0.67516	0.682195	0.691015	0.691	0.69103	0.72479	0.72613	0.73289	0.73289	0.745485	0.746455	0.746455	0.769285	0.77558	0.778395	0.7784	0.795985	0.803625
	197	0	0.369811	0	0.214024	0.214032	0.403292	0.403308	0.519055	0.519065	0.536615	0.544915	0.545085	0.55562	0.55439	0.555615	0.600385	0.600415	0.615385	0.625525	0.62553	0.635675	0.63763	0.6383	0.65724	0.661415	0.66208	0.662085	0.6676	0.67135	0.67135	0.675025	0.682225	0.690975	0.690925	0.690985	0.72476	0.72606	0.732995	0.732995	0.74564	0.746475	0.746475	0.76911	0.775735	0.778605	0.778605	0.795855	0.80377
	198	0	0.371698	0	0.21488	0.214888	0.402621	0.402637	0.519045	0.51905	0.536745	0.545015	0.545155	0.55561	0.554275	0.55561	0.60047	0.6005	0.61539	0.625605	0.625605	0.635455	0.63767	0.638325	0.65728	0.66151	0.662125	0.66213	0.66749	0.671305	0.671305	0.674895	0.682255	0.690935	0.690845	0.69094	0.72473	0.72599	0.733095	0.733095	0.745795	0.74649	0.74649	0.768935	0.77589	0.778815	0.778815	0.795725	0.803915
	199	0	0.373585	0	0.215729	0.215737	0.401953	0.401969	0.51903	0.51904	0.53687	0.54511	0.545225	0.555605	0.55416	0.5556	0.60055	0.60058	0.61539	0.62568	0.625685	0.635235	0.637705	0.638355	0.65732	0.6616	0.662165	0.66217	0.667375	0.67126	0.67126	0.674765	0.682285	0.6909	0.69076	0.690905	0.724695	0.725925	0.733195	0.733195	0.745955	0.746505	0.746505	0.76876	0.77604	0.779025	0.779025	0.79559	0.804065
	200	0	0.375472	0	0.216573	0.216581	0.401288	0.401303	0.51902	0.519025	0.537	0.54521	0.5453	0.555595	0.554045	0.555595	0.60063	0.60066	0.615395	0.62576	0.625765	0.63502	0.63774	0.63838	0.657355	0.66169	0.662205	0.66221	0.66726	0.67122	0.67122	0.67463	0.682315	0.69086	0.690675	0.690865	0.724665	0.72586	0.733295	0.733295	0.74611	0.746525	0.746525	0.768585	0.776195	0.779235	0.779235	0.79546	0.804215
	201	0	0.377358	0	0.21741	0.217418	0.400628	0.400643	0.519005	0.519015	0.537125	0.5453	0.54537	0.55559	0.55393	0.55559	0.600705	0.60074	0.615405	0.62584	0.625845	0.6348	0.63778	0.638405	0.657395	0.66178	0.662245	0.66225	0.66715	0.67118	0.67118	0.674505	0.682345	0.69082	0.69059	0.690825	0.724635	0.725795	0.73339	0.73339	0.746265	0.74654	0.74654	0.76841	0.77635	0.779445	0.779445	0.79533	0.80437
	202	0	0.379245	0	0.218241	0.218249	0.399971	0.399985	0.518995	0.519	0.537255	0.545395	0.54544	0.55558	0.55381	0.55558	0.600785	0.600815	0.615415	0.62592	0.625925	0.63458	0.637815	0.63843	0.657435	0.661875	0.66228	0.662285	0.667035	0.671145	0.671145	0.674375	0.68238	0.69078	0.690505	0.690785	0.724605	0.72573	0.73348	0.73348	0.746425	0.746555	0.746555	0.768235	0.776505	0.779655	0.779655	0.795195	0.80453
	203	0	0.381132	0	0.219065	0.219073	0.399317	0.399332	0.51898	0.51899	0.537385	0.54548	0.54552	0.555575	0.553695	0.555575	0.600855	0.60089	0.61543	0.626	0.626005	0.63436	0.63785	0.638455	0.657475	0.661965	0.662315	0.662315	0.666925	0.671105	0.67111	0.674245	0.68241	0.69074	0.69042	0.690745	0.724575	0.72567	0.73357	0.73357	0.746565	0.74657	0.74659	0.76806	0.77666	0.779865	0.779865	0.795065	0.80469
	204	0	0.383019	0	0.219883	0.21989	0.398668	0.398683	0.51897	0.51898	0.53751	0.545555	0.5456	0.555565	0.553575	0.555565	0.60093	0.60096	0.615445	0.62608	0.626085	0.634135	0.637885	0.63848	0.657515	0.662055	0.662345	0.66235	0.666815	0.671075	0.671075	0.67412	0.682445	0.6907	0.690335	0.690705	0.724545	0.725605	0.733655	0.733655	0.746585	0.746585	0.74674	0.767885	0.776815	0.780075	0.780075	0.79493	0.804855
	205	0	0.384906	0	0.220693	0.220701	0.398023	0.398038	0.51896	0.518965	0.53764	0.54563	0.545685	0.55556	0.55346	0.55556	0.601	0.60103	0.61546	0.62616	0.626165	0.633915	0.63792	0.638505	0.657555	0.662145	0.662375	0.66238	0.6667	0.67104	0.67104	0.67399	0.682475	0.69066	0.69025	0.690665	0.724515	0.72555	0.73374	0.73374	0.746605	0.746605	0.7469	0.76771	0.77697	0.780285	0.780285	0.7948	0.805025
	206	0	0.386792	0	0.221497	0.221505	0.397382	0.397397	0.518945	0.518955	0.53777	0.5457	0.545775	0.55555	0.55334	0.55555	0.601065	0.6011	0.61548	0.626245	0.626245	0.633695	0.637955	0.63853	0.657595	0.662235	0.662405	0.662405	0.66659	0.67101	0.67101	0.673865	0.68251	0.69062	0.690165	0.690625	0.72449	0.72549	0.733825	0.733825	0.74662	0.74662	0.74706	0.767535	0.77712	0.780495	0.780495	0.794665	0.805195
	207	0	0.388679	0	0.222294	0.222302	0.396745	0.396761	0.518935	0.518945	0.5379	0.54577	0.54586	0.555545	0.55322	0.555545	0.601135	0.601165	0.615505	0.626325	0.626325	0.63347	0.63799	0.638555	0.65764	0.662325	0.66243	0.66243	0.66648	0.670985	0.670985	0.673745	0.682545	0.69058	0.69008	0.690585	0.72446	0.72543	0.733905	0.733905	0.746635	0.746635	0.747215	0.76736	0.777275	0.780705	0.780705	0.79453	0.80537
	208	0	0.390566	0	0.223082	0.22309	0.396114	0.396129	0.518925	0.51893	0.53803	0.545835	0.545945	0.555535	0.553105	0.555535	0.6012	0.60123	0.61553	0.626405	0.62641	0.63325	0.638025	0.638575	0.65768	0.66241	0.66245	0.66246	0.666375	0.670955	0.67096	0.67362	0.68258	0.69054	0.69	0.690545	0.72443	0.725375	0.733985	0.733985	0.74665	0.74665	0.747375	0.767185	0.77743	0.78091	0.78091	0.794395	0.805545
	209	0	0.392453	0	0.223864	0.223872	0.395487	0.395502	0.518915	0.51892	0.53816	0.5459	0.54603	0.55553	0.552985	0.55553	0.60126	0.601295	0.615555	0.626485	0.62649	0.63303	0.63806	0.6386	0.65772	0.66247	0.662475	0.662515	0.666265	0.670935	0.670935	0.673495	0.682615	0.6905	0.689915	0.690505	0.724405	0.72532	0.73406	0.73406	0.746665	0.746665	0.747535	0.76701	0.777585	0.781115	0.781115	0.794265	0.80573
	210	0	0.39434	0	0.224638	0.224646	0.394865	0.394881	0.518905	0.51891	0.53829	0.545965	0.546115	0.555525	0.552865	0.55552	0.601325	0.601355	0.615585	0.626565	0.62657	0.632805	0.63809	0.63862	0.657765	0.662495	0.662495	0.6626	0.666155	0.67091	0.67091	0.673375	0.68265	0.69046	0.68983	0.690465	0.724375	0.72527	0.734135	0.734135	0.74668	0.74668	0.747695	0.766835	0.77774	0.78132	0.78132	0.79413	0.805915
	211	0	0.396226	0	0.225405	0.225412	0.394249	0.394264	0.51889	0.5189	0.53842	0.54603	0.546195	0.555515	0.552745	0.555515	0.60138	0.601415	0.61562	0.62665	0.62665	0.632585	0.638125	0.638645	0.65781	0.66251	0.66251	0.66269	0.66605	0.67089	0.67089	0.673255	0.68269	0.69042	0.689745	0.69043	0.72435	0.725215	0.734205	0.73421	0.74669	0.746695	0.747855	0.76666	0.77789	0.781525	0.781525	0.793995	0.8061
	212	0	0.398113	0	0.226162	0.22617	0.393637	0.393653	0.51888	0.51889	0.53855	0.546095	0.546275	0.55551	0.552625	0.55551	0.60144	0.601475	0.61565	0.62673	0.62673	0.63236	0.63816	0.638665	0.65785	0.662525	0.662525	0.66278	0.66594	0.67087	0.67087	0.673135	0.682725	0.690385	0.68966	0.69039	0.72432	0.725165	0.73428	0.73428	0.746705	0.746705	0.748015	0.766485	0.778045	0.781725	0.781725	0.79386	0.80629
	213	0	0.4	0	0.226912	0.22692	0.393031	0.393047	0.51887	0.51888	0.53868	0.54616	0.546355	0.5555	0.552505	0.5555	0.601495	0.60153	0.61569	0.62681	0.62681	0.632135	0.63819	0.63869	0.657895	0.66254	0.66254	0.66287	0.665835	0.670855	0.670855	0.673015	0.682765	0.690345	0.68958	0.69035	0.724295	0.725115	0.734345	0.734345	0.74672	0.74672	0.748175	0.76631	0.7782	0.781925	0.781925	0.793725	0.806485
	214	0	0.401887	0	0.227654	0.227662	0.392431	0.392446	0.51886	0.51887	0.53881	0.54622	0.546435	0.555495	0.552385	0.555495	0.60155	0.601585	0.61573	0.62689	0.62689	0.631915	0.638225	0.63871	0.65794	0.66255	0.662555	0.662955	0.66573	0.67084	0.67084	0.672895	0.682805	0.690305	0.689495	0.69031	0.72427	0.72507	0.734415	0.734415	0.746735	0.746735	0.74834	0.766135	0.778355	0.782125	0.782125	0.79359	0.806685
	215	0	0.403774	0	0.228387	0.228396	0.391836	0.391852	0.51885	0.51886	0.53894	0.546285	0.54651	0.555485	0.55226	0.55549	0.601605	0.601635	0.61577	0.62697	0.62697	0.63169	0.638255	0.63873	0.657985	0.66256	0.662565	0.663045	0.66562	0.670825	0.670825	0.67278	0.68284	0.690265	0.689415	0.69027	0.72424	0.72502	0.73448	0.73448	0.746745	0.746745	0.7485	0.76596	0.77851	0.78232	0.78232	0.79345	0.80689
	216	0	0.40566	0	0.229111	0.22912	0.391248	0.391263	0.51884	0.51885	0.53907	0.546345	0.546585	0.55548	0.55214	0.55548	0.601655	0.60169	0.615815	0.62705	0.62705	0.63147	0.638285	0.63875	0.65803	0.66257	0.66257	0.663135	0.665515	0.670815	0.670815	0.67266	0.68288	0.690225	0.68933	0.69023	0.724215	0.724975	0.73454	0.73454	0.74676	0.74676	0.74866	0.765785	0.77866	0.782515	0.782515	0.793315	0.807095
	217	0	0.407547	0	0.229827	0.229835	0.390666	0.390682	0.518835	0.51884	0.539205	0.546405	0.54666	0.552015	0.555475	0.555475	0.601705	0.60174	0.615865	0.62713	0.62713	0.631245	0.638315	0.63877	0.658075	0.662575	0.66258	0.663225	0.665415	0.670805	0.670805	0.672545	0.68292	0.690185	0.689245	0.690195	0.72419	0.72493	0.7346	0.734605	0.74677	0.74677	0.748825	0.76561	0.778815	0.78271	0.78271	0.79318	0.807305
	218	0	0.409434	0	0.230534	0.230542	0.390091	0.390106	0.518825	0.51883	0.539335	0.546465	0.54673	0.551895	0.555465	0.55547	0.601755	0.60179	0.615915	0.627205	0.62721	0.631025	0.638345	0.63879	0.65812	0.66258	0.662585	0.663315	0.66531	0.670795	0.670795	0.67243	0.68296	0.690145	0.689165	0.690155	0.724165	0.724885	0.73466	0.734665	0.746785	0.746785	0.748985	0.765435	0.77897	0.7829	0.7829	0.793045	0.807515
	219	0	0.411321	0	0.231231	0.231239	0.389522	0.389537	0.518815	0.51882	0.539465	0.546525	0.5468	0.55177	0.55546	0.555465	0.6018	0.601835	0.615965	0.627285	0.627285	0.630805	0.638375	0.63881	0.65817	0.662585	0.662585	0.663405	0.665205	0.67079	0.67079	0.672315	0.683	0.69011	0.689085	0.690115	0.72414	0.724845	0.73472	0.73472	0.746795	0.746795	0.74915	0.76526	0.77912	0.783085	0.783085	0.792905	0.807735
	220	0	0.413208	0	0.231918	0.231926	0.388959	0.388975	0.518805	0.518815	0.539595	0.546585	0.54687	0.55165	0.555455	0.555455	0.60185	0.60188	0.61602	0.62736	0.627365	0.63058	0.638405	0.63883	0.658215	0.662585	0.66259	0.663495	0.6651	0.67078	0.670785	0.6722	0.683045	0.69007	0.689	0.69008	0.724115	0.724805	0.734775	0.73478	0.746805	0.746805	0.74931	0.765085	0.779275	0.78327	0.78327	0.79277	0.807955
	221	0	0.415094	0	0.232596	0.232604	0.388404	0.388419	0.518795	0.518805	0.53973	0.546645	0.54694	0.551525	0.555445	0.55545	0.601895	0.601925	0.616075	0.62744	0.62744	0.63036	0.638435	0.63885	0.658265	0.66259	0.66259	0.663585	0.665	0.67078	0.67078	0.67209	0.683085	0.69003	0.68892	0.69004	0.724095	0.72476	0.73483	0.73483	0.746815	0.74682	0.749475	0.76491	0.77943	0.783455	0.783455	0.79263	0.80818
	222	0	0.416981	0	0.233264	0.233271	0.387856	0.387872	0.51879	0.518795	0.53986	0.5467	0.547005	0.5514	0.55544	0.555445	0.601935	0.60197	0.616135	0.627515	0.627515	0.63014	0.638465	0.63887	0.65831	0.662585	0.66259	0.66367	0.6649	0.670775	0.670775	0.671975	0.68313	0.689995	0.68884	0.690005	0.72407	0.724725	0.734885	0.734885	0.746825	0.74683	0.74964	0.764735	0.77958	0.78363	0.783635	0.792495	0.808405
	223	0	0.418868	0	0.233921	0.233929	0.387316	0.387331	0.51878	0.51879	0.53999	0.546755	0.54707	0.55128	0.555435	0.55544	0.601975	0.60201	0.6162	0.62759	0.62759	0.62992	0.63849	0.638885	0.65836	0.662585	0.662585	0.66376	0.664795	0.670775	0.670775	0.671865	0.68317	0.689955	0.688755	0.689965	0.724045	0.724685	0.734935	0.734935	0.746835	0.74684	0.7498	0.76456	0.779735	0.78381	0.78381	0.792355	0.808635
	224	0	0.420755	0	0.234568	0.234576	0.386784	0.386799	0.518775	0.51878	0.540125	0.54681	0.54713	0.551155	0.55543	0.555435	0.60202	0.60205	0.616265	0.627665	0.627665	0.6297	0.63852	0.638905	0.65841	0.66258	0.66258	0.66385	0.664695	0.670775	0.670775	0.671755	0.68322	0.68867	0.689925	0.68993	0.724025	0.72465	0.734985	0.734985	0.746845	0.74685	0.749965	0.764385	0.77989	0.78398	0.783985	0.79222	0.80887
	225	0	0.422642	0	0.235205	0.235213	0.386259	0.386275	0.518765	0.51877	0.540255	0.546865	0.547195	0.55103	0.555425	0.555425	0.602055	0.60209	0.61633	0.62774	0.62774	0.62948	0.638545	0.63892	0.65846	0.662575	0.662575	0.66394	0.664595	0.670775	0.670775	0.671645	0.68326	0.68859	0.68989	0.689895	0.724	0.72461	0.735035	0.735035	0.746855	0.74686	0.75013	0.76421	0.78004	0.784155	0.784155	0.79208	0.80911
	226	0	0.424528	0	0.23583	0.235839	0.385742	0.385758	0.518755	0.518765	0.54039	0.54692	0.54725	0.550905	0.55542	0.55542	0.602095	0.60213	0.6164	0.62781	0.62781	0.62926	0.638575	0.63894	0.65851	0.66257	0.66257	0.66403	0.664495	0.670775	0.670775	0.671535	0.683305	0.688505	0.689855	0.68986	0.72398	0.724575	0.73508	0.73508	0.746865	0.74687	0.750295	0.764035	0.780195	0.78432	0.78432	0.79194	0.80935
	227	0	0.426415	0	0.236445	0.236454	0.385234	0.38525	0.51875	0.518755	0.54052	0.546975	0.54731	0.55078	0.55541	0.555415	0.60213	0.602165	0.616475	0.62788	0.627885	0.62904	0.6386	0.638955	0.65856	0.662565	0.662565	0.66412	0.6644	0.67078	0.67078	0.671425	0.68335	0.688425	0.68982	0.689825	0.72396	0.724545	0.735125	0.73513	0.746875	0.746875	0.75046	0.763865	0.780345	0.784485	0.784485	0.7918	0.809595
	228	0	0.428302	0	0.237048	0.237057	0.384734	0.38475	0.518745	0.51875	0.540655	0.547025	0.547365	0.550655	0.555405	0.55541	0.602165	0.6022	0.61655	0.62795	0.627955	0.62882	0.638625	0.63897	0.65861	0.662555	0.662555	0.664205	0.6643	0.670785	0.670785	0.671315	0.683395	0.688345	0.689785	0.68979	0.72394	0.72451	0.73517	0.73517	0.746885	0.746885	0.750625	0.76369	0.7805	0.784645	0.784645	0.791665	0.809845
	229	0	0.430189	0	0.23764	0.237649	0.384244	0.384259	0.518735	0.518745	0.540785	0.54708	0.54742	0.55053	0.5554	0.555405	0.6022	0.602235	0.616625	0.62802	0.628025	0.628605	0.63865	0.638985	0.658665	0.662545	0.66255	0.6642	0.664295	0.67079	0.67079	0.67121	0.683445	0.688265	0.68975	0.689755	0.72392	0.72448	0.73521	0.735215	0.74689	0.746895	0.75079	0.763515	0.78065	0.7848	0.7848	0.791525	0.810095
	230	0	0.432075	0	0.23822	0.238229	0.383763	0.383778	0.51873	0.518735	0.54092	0.54713	0.547475	0.550405	0.555395	0.5554	0.602235	0.602265	0.61671	0.62809	0.62809	0.62839	0.638675	0.639	0.658715	0.66254	0.66254	0.664105	0.664385	0.670795	0.670795	0.671105	0.68349	0.688185	0.689715	0.689725	0.723895	0.72445	0.735255	0.735255	0.7469	0.7469	0.750955	0.76334	0.780805	0.784955	0.784955	0.791385	0.81035
	231	0	0.433962	0	0.238788	0.238796	0.38329	0.383306	0.51872	0.51873	0.54105	0.54718	0.547525	0.550275	0.55539	0.555395	0.602265	0.6023	0.61679	0.628145	0.62816	0.628185	0.6387	0.639015	0.65877	0.66253	0.66253	0.66401	0.664475	0.6708	0.6708	0.670995	0.68354	0.688105	0.689685	0.68969	0.72388	0.72442	0.735295	0.735295	0.746905	0.74691	0.75112	0.763165	0.780955	0.785105	0.785105	0.791245	0.810605
	232	0	0.435849	0	0.239344	0.239352	0.382827	0.382843	0.518715	0.518725	0.541185	0.547225	0.547575	0.55015	0.555385	0.55539	0.602295	0.60233	0.616875	0.627955	0.628225	0.628225	0.638725	0.63903	0.65882	0.662515	0.662515	0.66391	0.66456	0.670805	0.67081	0.670895	0.683585	0.688025	0.68965	0.68966	0.72386	0.72439	0.73533	0.735335	0.746915	0.746915	0.751285	0.76299	0.78111	0.78525	0.78525	0.791105	0.81087
	233	0	0.437736	0	0.239887	0.239896	0.382375	0.382391	0.51871	0.518715	0.541315	0.547275	0.547625	0.550025	0.55538	0.555385	0.602325	0.60236	0.616965	0.62774	0.62829	0.62829	0.638745	0.639045	0.658875	0.662505	0.662505	0.663815	0.66465	0.67077	0.670815	0.67083	0.683635	0.687945	0.68962	0.689625	0.72384	0.72436	0.73537	0.73537	0.74692	0.746925	0.75145	0.762815	0.78126	0.78539	0.785395	0.790965	0.81113
	234	0	0.439623	0	0.240418	0.240426	0.381932	0.381947	0.518705	0.51871	0.54145	0.54732	0.54767	0.549895	0.555375	0.55538	0.602355	0.602385	0.617055	0.627525	0.62835	0.62835	0.63877	0.639055	0.65893	0.662495	0.662495	0.66372	0.66474	0.670675	0.670825	0.67083	0.683685	0.687865	0.68959	0.689595	0.72382	0.724335	0.735405	0.735405	0.74693	0.74693	0.751615	0.762645	0.781415	0.78553	0.78553	0.790825	0.811395
	235	0	0.441509	0	0.240935	0.240943	0.381499	0.381515	0.518695	0.518705	0.541585	0.547365	0.547715	0.54977	0.55537	0.555375	0.60238	0.602415	0.617145	0.627315	0.62841	0.628415	0.63879	0.63907	0.658985	0.66248	0.66248	0.663625	0.66483	0.670575	0.670835	0.67084	0.683735	0.68779	0.68956	0.689565	0.723805	0.72431	0.73544	0.73544	0.746935	0.746935	0.751785	0.76247	0.781565	0.785665	0.785665	0.79068	0.811665
	236	0	0.443396	0	0.241439	0.241448	0.381078	0.381093	0.51869	0.5187	0.541715	0.54741	0.54776	0.549645	0.555365	0.55537	0.602405	0.60244	0.617245	0.6271	0.62847	0.628475	0.638815	0.63908	0.65904	0.662465	0.662465	0.663535	0.66492	0.67047	0.670845	0.670845	0.683785	0.68771	0.68953	0.689535	0.723785	0.724285	0.73547	0.735475	0.74694	0.746945	0.75195	0.762295	0.781715	0.785795	0.785795	0.79054	0.811935
	237	0	0.445283	0	0.241929	0.241938	0.380667	0.380682	0.518685	0.518695	0.54185	0.547455	0.5478	0.549515	0.55536	0.555365	0.60243	0.602465	0.61734	0.62689	0.62853	0.62853	0.638835	0.63909	0.659095	0.662455	0.662455	0.66344	0.665005	0.67037	0.670855	0.670855	0.683835	0.687635	0.6895	0.689505	0.72377	0.72426	0.735505	0.73551	0.746945	0.74695	0.752115	0.76212	0.78187	0.78592	0.78592	0.7904	0.812205
	238	0	0.44717	0	0.242406	0.242415	0.380267	0.380282	0.51868	0.51869	0.54198	0.5475	0.54784	0.54939	0.555355	0.55536	0.602455	0.60249	0.61744	0.62668	0.62859	0.62859	0.638855	0.639105	0.659155	0.66244	0.66244	0.66335	0.665095	0.670265	0.670865	0.670865	0.683885	0.687555	0.68947	0.68948	0.723755	0.724235	0.735535	0.73554	0.74695	0.746955	0.752285	0.761945	0.78202	0.78604	0.786045	0.79026	0.81248
	239	0	0.449057	0	0.242869	0.242878	0.379877	0.379893	0.518675	0.518685	0.542115	0.54754	0.54788	0.54926	0.555355	0.555355	0.60248	0.602515	0.617545	0.62647	0.628645	0.628645	0.638875	0.639115	0.65921	0.662425	0.662425	0.663255	0.665185	0.670165	0.670875	0.670875	0.68394	0.68748	0.689445	0.68945	0.723735	0.724215	0.735565	0.73557	0.746955	0.74696	0.75245	0.761775	0.78217	0.78616	0.78616	0.790115	0.812755
	240	0	0.450943	0	0.243318	0.243327	0.379501	0.379516	0.51867	0.51868	0.54225	0.54758	0.547915	0.54913	0.55535	0.55535	0.6025	0.602535	0.61765	0.626265	0.6287	0.6287	0.638895	0.639125	0.65927	0.662415	0.662415	0.663165	0.665275	0.670065	0.670885	0.670885	0.68399	0.6874	0.68942	0.689425	0.72372	0.724195	0.735595	0.735595	0.74696	0.746965	0.75262	0.7616	0.782325	0.786275	0.786275	0.789975	0.81303
	241	0	0.45283	0	0.243753	0.243761	0.379135	0.379151	0.518665	0.518675	0.54238	0.54762	0.54795	0.549005	0.555345	0.55535	0.602525	0.602555	0.61776	0.626055	0.62875	0.62875	0.638915	0.639135	0.659325	0.6624	0.6624	0.663075	0.665365	0.669965	0.670895	0.6709	0.684045	0.687325	0.68939	0.6894	0.723705	0.724175	0.73562	0.735625	0.746965	0.74697	0.752785	0.761425	0.782475	0.786385	0.786385	0.789835	0.81331
	242	0	0.454717	0	0.244172	0.24418	0.378781	0.378798	0.51866	0.51867	0.542515	0.547655	0.547985	0.548875	0.55534	0.555345	0.602545	0.602575	0.61787	0.62585	0.6288	0.6288	0.63893	0.639145	0.659385	0.662385	0.662385	0.662985	0.665455	0.669865	0.670905	0.67091	0.6841	0.68725	0.689365	0.689375	0.72369	0.724155	0.735645	0.73565	0.74697	0.746975	0.752955	0.76125	0.782625	0.78649	0.78649	0.78969	0.813585
	243	0	0.456604	0	0.244577	0.244585	0.378441	0.378456	0.518655	0.518665	0.542645	0.547695	0.548015	0.548745	0.555335	0.55534	0.602565	0.602595	0.61798	0.625645	0.62885	0.62885	0.63895	0.63915	0.659445	0.66237	0.66237	0.662895	0.66554	0.669765	0.670915	0.67092	0.68415	0.68717	0.689345	0.68935	0.72368	0.724135	0.73567	0.735675	0.746975	0.746975	0.75312	0.76108	0.782775	0.78659	0.78659	0.78955	0.813865
	244	0	0.458491	0	0.244966	0.244974	0.378112	0.378128	0.518655	0.51866	0.54278	0.54773	0.548045	0.54862	0.555335	0.555335	0.60258	0.602615	0.618095	0.625445	0.628895	0.6289	0.638965	0.63916	0.659505	0.662355	0.662355	0.662805	0.66563	0.669665	0.67093	0.67093	0.684205	0.687095	0.68932	0.68933	0.723665	0.724115	0.735695	0.7357	0.74698	0.74698	0.75329	0.760905	0.782925	0.786685	0.78669	0.789405	0.814145
	245	0	0.460377	0	0.245339	0.245348	0.377796	0.377812	0.51865	0.518655	0.542915	0.547765	0.548075	0.54849	0.55533	0.555335	0.6026	0.602635	0.618215	0.62524	0.628945	0.628945	0.638985	0.63917	0.659565	0.662345	0.662345	0.66272	0.66572	0.669565	0.67094	0.67094	0.68426	0.68702	0.6893	0.689305	0.72365	0.7241	0.73572	0.735725	0.74698	0.746985	0.753455	0.76073	0.78308	0.78678	0.78678	0.78926	0.81442
	246	0	0.462264	0	0.245698	0.245706	0.377493	0.377509	0.518645	0.518655	0.543045	0.5478	0.5481	0.54836	0.555325	0.55533	0.602615	0.60265	0.618335	0.62504	0.628985	0.628985	0.639	0.639175	0.659625	0.66233	0.66233	0.66263	0.66581	0.66947	0.67095	0.67095	0.68432	0.686945	0.689275	0.689285	0.72364	0.724085	0.73574	0.735745	0.746985	0.74699	0.753625	0.76056	0.78323	0.78687	0.78687	0.78912	0.814695
	247	0	0.464151	0	0.24604	0.246049	0.377204	0.377219	0.51864	0.51865	0.54318	0.54783	0.548125	0.54823	0.555325	0.55533	0.60263	0.602665	0.61846	0.624845	0.62903	0.62903	0.639015	0.63918	0.65969	0.662315	0.662315	0.662545	0.6659	0.66937	0.67096	0.67096	0.684375	0.686875	0.689255	0.689265	0.72363	0.72407	0.73576	0.735765	0.74699	0.74699	0.753795	0.760385	0.78338	0.78695	0.786955	0.788975	0.81497
	248	0	0.466038	0	0.246366	0.246375	0.376928	0.376943	0.51864	0.518645	0.54331	0.547865	0.5481	0.54815	0.55532	0.555325	0.602645	0.60268	0.618585	0.624645	0.629065	0.62907	0.63903	0.63919	0.65975	0.662305	0.662305	0.66246	0.66599	0.66927	0.67097	0.67097	0.68443	0.6868	0.689235	0.689245	0.723615	0.724055	0.73578	0.735785	0.74699	0.746995	0.753965	0.76021	0.78353	0.78703	0.787035	0.78883	0.815245
	249	0	0.467925	0	0.246676	0.246685	0.376665	0.37668	0.518635	0.51864	0.543445	0.547895	0.54797	0.54817	0.55532	0.55532	0.60266	0.602695	0.61871	0.62445	0.629105	0.629105	0.639045	0.639195	0.659815	0.66229	0.66229	0.662375	0.66608	0.669175	0.67098	0.67098	0.68449	0.686725	0.68922	0.689225	0.723605	0.72404	0.7358	0.735805	0.746995	0.746995	0.75413	0.76004	0.78368	0.787105	0.78711	0.78869	0.815515
	250	0	0.469811	0	0.24697	0.246978	0.376416	0.376432	0.51863	0.51864	0.54358	0.54784	0.54792	0.54819	0.555315	0.55532	0.602675	0.602705	0.61884	0.624255	0.62914	0.629145	0.63906	0.6392	0.65988	0.662275	0.66228	0.662295	0.66617	0.66908	0.67099	0.67099	0.684545	0.68665	0.6892	0.68921	0.723595	0.724025	0.735815	0.73582	0.746995	0.747	0.7543	0.759865	0.78383	0.78718	0.78718	0.788545	0.81578
	251	0	0.471698	0	0.247247	0.247255	0.376181	0.376197	0.51863	0.518635	0.54371	0.54771	0.54795	0.54821	0.555315	0.555315	0.602685	0.60272	0.61897	0.62406	0.629175	0.629175	0.63907	0.639205	0.659945	0.662205	0.66227	0.66227	0.66626	0.668985	0.670995	0.671	0.684605	0.68658	0.689185	0.68919	0.723585	0.724015	0.735835	0.735835	0.747	0.747	0.75447	0.759695	0.78398	0.787245	0.787245	0.7884	0.816045
	252	0	0.473585	0	0.247506	0.247514	0.37596	0.375976	0.518625	0.518635	0.543845	0.547585	0.547975	0.548225	0.55531	0.555315	0.602695	0.60273	0.619105	0.62387	0.629205	0.62921	0.639085	0.63921	0.66001	0.66212	0.66226	0.66226	0.66635	0.668885	0.671005	0.671005	0.684665	0.686505	0.68917	0.689175	0.72358	0.724005	0.73585	0.73585	0.747	0.747005	0.75464	0.75952	0.78413	0.78731	0.78731	0.788255	0.8163
	253	0	0.475472	0	0.247749	0.247757	0.375754	0.37577	0.518625	0.51863	0.543975	0.547455	0.548	0.54824	0.55531	0.555315	0.602705	0.60274	0.619245	0.62368	0.629235	0.62924	0.639095	0.63921	0.660075	0.66204	0.66225	0.66225	0.66644	0.66879	0.671015	0.671015	0.68472	0.686435	0.689155	0.68916	0.72357	0.723995	0.73586	0.735865	0.747005	0.747005	0.75481	0.75935	0.78428	0.787365	0.78737	0.78811	0.81655
	254	0	0.477358	0	0.247974	0.247982	0.375563	0.375578	0.51862	0.51863	0.544105	0.547325	0.548025	0.548255	0.555305	0.55531	0.602715	0.60275	0.61938	0.62349	0.629265	0.629265	0.63911	0.639215	0.66014	0.661955	0.66224	0.66224	0.66653	0.668695	0.67102	0.67102	0.68478	0.686365	0.68914	0.68915	0.723565	0.723985	0.735875	0.73588	0.747005	0.74701	0.75498	0.759175	0.784425	0.78742	0.78742	0.787965	0.816795
	255	0	0.479245	0	0.248183	0.248191	0.375385	0.375401	0.51862	0.518625	0.54424	0.547195	0.548045	0.548265	0.555305	0.55531	0.602725	0.60276	0.619525	0.6233	0.62929	0.62929	0.63912	0.639215	0.660205	0.661875	0.66223	0.66223	0.66662	0.668605	0.671025	0.67103	0.68484	0.686295	0.68913	0.689135	0.723555	0.723975	0.735885	0.73589	0.747005	0.74701	0.755145	0.759005	0.784575	0.78747	0.78747	0.78782	0.81703
	256	0	0.481132	0	0.248373	0.248381	0.375223	0.37524	0.51862	0.518625	0.54437	0.547065	0.54807	0.548275	0.555305	0.555305	0.602735	0.602765	0.619665	0.623115	0.629315	0.629315	0.63913	0.63922	0.660275	0.661795	0.66222	0.66222	0.66671	0.66851	0.671035	0.671035	0.684905	0.686225	0.68912	0.689125	0.72355	0.723965	0.7359	0.7359	0.74701	0.74701	0.755315	0.75883	0.784725	0.787515	0.787515	0.78768	0.817255
	257	0	0.483019	0	0.248546	0.248554	0.375076	0.375092	0.518615	0.518625	0.5445	0.546935	0.54809	0.548285	0.5553	0.555305	0.60274	0.602775	0.61981	0.622935	0.629335	0.629335	0.63914	0.63922	0.66034	0.661715	0.662215	0.662215	0.6668	0.668415	0.67104	0.67104	0.684965	0.686155	0.68911	0.689115	0.723545	0.72396	0.73591	0.73591	0.74701	0.74701	0.755485	0.75866	0.78487	0.78753	0.787555	0.78756	0.817465
	258	0	0.484906	0	0.2487	0.248709	0.374945	0.37496	0.518615	0.51862	0.54463	0.546805	0.548105	0.54829	0.5553	0.555305	0.602745	0.60278	0.61996	0.62275	0.629355	0.629355	0.63915	0.63922	0.66041	0.661635	0.662205	0.662205	0.66689	0.66832	0.671045	0.671045	0.685025	0.686085	0.6891	0.689105	0.72354	0.72395	0.735915	0.73592	0.74701	0.747015	0.755655	0.758485	0.78502	0.787385	0.78759	0.787595	0.817665
	259	0	0.486792	0	0.248837	0.248845	0.374827	0.374843	0.518615	0.51862	0.54476	0.54668	0.548125	0.548295	0.5553	0.555305	0.602755	0.602785	0.62011	0.62257	0.62937	0.629375	0.639155	0.63922	0.66048	0.661555	0.6622	0.6622	0.66698	0.66823	0.67105	0.67105	0.685085	0.686015	0.68909	0.6891	0.723535	0.723945	0.735925	0.73593	0.74701	0.747015	0.755825	0.758315	0.78517	0.78724	0.787625	0.787625	0.81785
	260	0	0.488679	0	0.248956	0.248965	0.374727	0.374742	0.51861	0.51862	0.54489	0.54655	0.54814	0.5483	0.5553	0.5553	0.60276	0.60279	0.62026	0.622395	0.629385	0.62939	0.639165	0.63922	0.66055	0.661475	0.662195	0.662195	0.667075	0.668135	0.671055	0.671055	0.68515	0.68595	0.689085	0.68909	0.72353	0.72394	0.73593	0.735935	0.74701	0.747015	0.755995	0.758145	0.785315	0.787095	0.78765	0.787655	0.818015
	261	0	0.490566	0	0.249057	0.249065	0.37464	0.374657	0.51861	0.51862	0.545015	0.546425	0.548155	0.548305	0.5553	0.5553	0.60276	0.602795	0.620415	0.62222	0.6294	0.6294	0.63917	0.63922	0.66062	0.6614	0.66219	0.66219	0.667165	0.668045	0.671055	0.67106	0.68521	0.68588	0.68908	0.689085	0.723525	0.723935	0.73594	0.73594	0.74701	0.747015	0.756165	0.757975	0.78546	0.786955	0.787675	0.78768	0.81816
	262	0	0.492453	0	0.24914	0.249148	0.37457	0.374586	0.51861	0.51862	0.54514	0.5463	0.548165	0.548305	0.555295	0.5553	0.602765	0.6028	0.620565	0.62205	0.62941	0.62941	0.639175	0.63922	0.66069	0.661325	0.662185	0.662185	0.667255	0.667955	0.67106	0.67106	0.68527	0.685815	0.689075	0.68908	0.723525	0.723935	0.73594	0.735945	0.747015	0.747015	0.756335	0.757805	0.785605	0.78681	0.787695	0.787695	0.818285
	263	0	0.49434	0	0.249204	0.249213	0.374515	0.374531	0.51861	0.51862	0.54526	0.546185	0.548175	0.548305	0.555295	0.5553	0.60277	0.6028	0.62072	0.62188	0.62942	0.62942	0.63918	0.63922	0.66076	0.66125	0.662185	0.662185	0.667345	0.667865	0.67106	0.671065	0.685335	0.68575	0.68907	0.68908	0.72352	0.72393	0.735945	0.73595	0.747015	0.747015	0.756505	0.757635	0.78575	0.78667	0.78771	0.78771	0.818385
	264	0	0.496226	0	0.24925	0.249258	0.374476	0.374492	0.51861	0.518615	0.54537	0.546075	0.548185	0.5483	0.555295	0.5553	0.60277	0.602805	0.620875	0.621715	0.629425	0.629425	0.63918	0.63922	0.660825	0.66118	0.66218	0.66218	0.667435	0.667775	0.671065	0.671065	0.68539	0.68569	0.68907	0.689075	0.72352	0.723925	0.73595	0.735955	0.747015	0.747015	0.75667	0.75747	0.78589	0.78653	0.78772	0.787725	0.81846
	265	0	0.498113	0	0.249278	0.249286	0.374453	0.374468	0.51861	0.518615	0.545455	0.54599	0.548195	0.548295	0.555295	0.5553	0.60277	0.602805	0.62102	0.621565	0.62943	0.62943	0.639185	0.63922	0.66089	0.66111	0.66218	0.66218	0.667515	0.667695	0.671065	0.671065	0.68544	0.68564	0.68907	0.689075	0.72352	0.723925	0.73595	0.735955	0.747015	0.747015	0.756825	0.75731	0.78601	0.786405	0.787725	0.78773	0.818505
	266	0	0.5	0	0.249286	0.249295	0.374445	0.37446	0.51861	0.518615	0.54549	0.545955	0.5482	0.54829	0.555295	0.5553	0.60277	0.602805	0.62113	0.621455	0.62943	0.62943	0.639185	0.639225	0.660935	0.661065	0.66218	0.66218	0.66754	0.66767	0.671065	0.671065	0.685465	0.685615	0.68907	0.689075	0.72352	0.723925	0.73595	0.735955	0.747015	0.747015	0.756945	0.75719	0.786075	0.786345	0.78773	0.78773	0.818525
	267	0.00188679	0.5	0	0.249288	0.249297	0.374445	0.374462	0.51861	0.518615	0.54549	0.545955	0.548195	0.54828	0.555305	0.555305	0.60277	0.602805	0.62113	0.621455	0.62943	0.62943	0.639185	0.639225	0.660935	0.661065	0.66218	0.66218	0.667535	0.667665	0.671065	0.67107	0.685465	0.685615	0.68907	0.68908	0.72352	0.723925	0.73595	0.735955	0.747015	0.747015	0.756945	0.75719	0.786075	0.786345	0.78773	0.78773	0.81848
	268	0.00377358	0.5	0	0.249293	0.249301	0.374449	0.374465	0.518605	0.518615	0.54549	0.545955	0.548165	0.548255	0.555335	0.555335	0.602765	0.6028	0.62113	0.62146	0.62943	0.62943	0.639185	0.639225	0.660925	0.66106	0.66218	0.66218	0.667525	0.667655	0.67107	0.671075	0.68546	0.68561	0.68909	0.689105	0.72352	0.723925	0.735955	0.735955	0.747015	0.747015	0.756945	0.75719	0.786075	0.78634	0.78773	0.787735	0.81837
	269	0.00566038	0.5	0	0.2493	0.249308	0.374455	0.374471	0.5186	0.51861	0.545485	0.54595	0.548115	0.548205	0.55538	0.555385	0.602755	0.60279	0.621135	0.621465	0.629435	0.629435	0.639185	0.63922	0.660915	0.661045	0.662185	0.662185	0.66751	0.66764	0.67108	0.671085	0.68545	0.685605	0.689125	0.689135	0.72352	0.723925	0.735955	0.73596	0.747015	0.74702	0.756945	0.75719	0.78607	0.78634	0.787735	0.787735	0.818225
	270	0.00754717	0.5	0	0.249311	0.249319	0.374463	0.374479	0.51859	0.5186	0.54548	0.545945	0.54805	0.548135	0.55545	0.555455	0.60274	0.602775	0.621145	0.62147	0.629435	0.629435	0.63918	0.63922	0.660895	0.66103	0.66219	0.66219	0.667485	0.667615	0.671095	0.6711	0.68544	0.685595	0.68917	0.689185	0.72352	0.723925	0.735955	0.73596	0.747015	0.74702	0.756945	0.75719	0.786065	0.786335	0.78774	0.787745	0.818065
	271	0.00943396	0.5	0	0.249325	0.249333	0.374473	0.374489	0.51858	0.51859	0.545475	0.54594	0.547965	0.54805	0.55553	0.55554	0.602725	0.60276	0.621155	0.62148	0.62944	0.62944	0.63918	0.63922	0.660875	0.661005	0.662195	0.6622	0.66746	0.667585	0.67111	0.67112	0.68543	0.68558	0.68923	0.689245	0.723515	0.723925	0.735955	0.73596	0.747015	0.74702	0.756945	0.75719	0.786065	0.78633	0.787745	0.78775	0.817895
	272	0.0113208	0.5	0	0.249341	0.24935	0.374486	0.374501	0.51857	0.51858	0.54547	0.54593	0.547865	0.54795	0.55563	0.55564	0.602705	0.60274	0.621165	0.62149	0.62944	0.629445	0.63918	0.63922	0.66085	0.66098	0.662205	0.662205	0.66742	0.66755	0.67113	0.67114	0.68541	0.68556	0.689305	0.68932	0.723515	0.72392	0.73596	0.735965	0.74702	0.747025	0.75694	0.75719	0.786055	0.78632	0.787755	0.78776	0.81772
	273	0.0132075	0.5	0	0.249361	0.249369	0.374501	0.374516	0.518555	0.518565	0.54546	0.54592	0.547755	0.547835	0.555745	0.555755	0.60268	0.602715	0.62118	0.621505	0.629445	0.62945	0.63918	0.63922	0.66082	0.660945	0.66221	0.662215	0.66738	0.66751	0.671155	0.671165	0.685395	0.685545	0.68939	0.68941	0.723515	0.72392	0.735965	0.73597	0.74702	0.747025	0.75694	0.757185	0.78605	0.78631	0.787765	0.787775	0.81755
	274	0.0150943	0.5	0	0.249384	0.249392	0.374518	0.374534	0.51854	0.518545	0.545445	0.545905	0.54763	0.547715	0.55587	0.555885	0.60265	0.602685	0.621195	0.62152	0.62945	0.629455	0.639175	0.639215	0.660785	0.66091	0.66222	0.662225	0.66733	0.66746	0.671185	0.671195	0.685375	0.685525	0.689485	0.689505	0.723515	0.72392	0.735965	0.73597	0.747025	0.74703	0.75694	0.757185	0.786045	0.7863	0.787775	0.78779	0.81737
	275	0.0169811	0.5	0	0.249409	0.249417	0.374537	0.374553	0.51852	0.518525	0.545425	0.545885	0.5475	0.54758	0.55601	0.556025	0.60262	0.602655	0.621215	0.621535	0.629455	0.62946	0.639175	0.639215	0.660745	0.66087	0.662225	0.662235	0.66728	0.667405	0.67122	0.67123	0.68535	0.6855	0.6896	0.68962	0.723515	0.723915	0.73597	0.735975	0.747025	0.747035	0.75694	0.757185	0.786035	0.78629	0.787785	0.787805	0.817195
	276	0.0188679	0.5	0	0.249438	0.249446	0.374559	0.374574	0.518495	0.518505	0.545405	0.545855	0.547365	0.54744	0.55616	0.55618	0.602585	0.60262	0.62123	0.621555	0.62946	0.629465	0.639175	0.63921	0.660705	0.66083	0.662235	0.662245	0.66722	0.667345	0.671255	0.67127	0.68533	0.685475	0.68972	0.68974	0.723515	0.723915	0.735975	0.73598	0.74703	0.747035	0.75694	0.757185	0.786025	0.78628	0.7878	0.78782	0.817015
	277	0.0207547	0.5	0	0.24947	0.249478	0.374582	0.374599	0.518475	0.518485	0.54537	0.545815	0.54723	0.5473	0.55632	0.55634	0.602545	0.60258	0.621255	0.621575	0.629465	0.62947	0.63917	0.63921	0.660655	0.66078	0.662245	0.662255	0.667155	0.66728	0.671295	0.67131	0.685305	0.685455	0.68985	0.68987	0.72351	0.723915	0.73598	0.735985	0.747035	0.74704	0.756935	0.75718	0.786015	0.786265	0.787815	0.78784	0.81684
	278	0.0226415	0.5	0	0.249504	0.249513	0.374609	0.374625	0.518445	0.518455	0.54533	0.54576	0.54709	0.547165	0.55649	0.55651	0.602505	0.60254	0.621275	0.621595	0.629475	0.62948	0.63917	0.639205	0.66061	0.660735	0.662255	0.662265	0.66708	0.66721	0.67134	0.671355	0.68528	0.68543	0.68999	0.69001	0.72351	0.72391	0.735985	0.73599	0.747035	0.747045	0.756935	0.75718	0.786005	0.78625	0.787835	0.78786	0.81666
	279	0.0245283	0.5	0	0.249542	0.249551	0.374638	0.374653	0.51842	0.51843	0.54528	0.545685	0.54696	0.547035	0.556665	0.556685	0.60246	0.602495	0.6213	0.62162	0.62948	0.62949	0.639165	0.639205	0.660555	0.66068	0.66226	0.662275	0.667005	0.66713	0.671385	0.671405	0.68526	0.685405	0.69014	0.69016	0.72351	0.72391	0.73599	0.735995	0.74704	0.74705	0.756935	0.757175	0.785995	0.786235	0.78785	0.78788	0.81648
	280	0.0264151	0.5	0	0.249583	0.249591	0.374668	0.374684	0.518385	0.5184	0.54521	0.54559	0.54684	0.546925	0.556845	0.55687	0.60241	0.602445	0.621325	0.621645	0.62949	0.629495	0.639165	0.6392	0.660505	0.660625	0.66227	0.662285	0.666925	0.66705	0.671435	0.671455	0.685235	0.68538	0.690295	0.69032	0.723505	0.723905	0.735995	0.736005	0.747045	0.747055	0.75693	0.757175	0.78598	0.78622	0.78787	0.7879	0.816305
	281	0.0283019	0.5	0	0.249627	0.249635	0.374701	0.374717	0.518355	0.518365	0.54512	0.545475	0.546725	0.54683	0.55703	0.55706	0.60236	0.60239	0.621355	0.62167	0.629495	0.629505	0.63916	0.6392	0.660445	0.66057	0.662275	0.662295	0.66684	0.66696	0.67149	0.67151	0.68521	0.68536	0.690465	0.690485	0.723505	0.723905	0.736005	0.73601	0.74705	0.74706	0.75693	0.757175	0.785965	0.7862	0.78789	0.787925	0.816125
	282	0.0301887	0.5	0	0.249673	0.249682	0.374736	0.374752	0.51832	0.51833	0.54501	0.54533	0.546625	0.546755	0.557225	0.557255	0.602305	0.602335	0.62138	0.621695	0.629505	0.629515	0.63916	0.639195	0.660385	0.66051	0.662285	0.6623	0.666745	0.66687	0.671545	0.671565	0.68519	0.685335	0.69064	0.690665	0.723505	0.7239	0.73601	0.736015	0.747055	0.747065	0.756925	0.75717	0.785955	0.786185	0.78791	0.78795	0.815945
	283	0.0320755	0.5	0	0.249723	0.249731	0.374774	0.37479	0.51828	0.518295	0.54488	0.54516	0.54654	0.5467	0.55742	0.55745	0.602245	0.60228	0.62141	0.621725	0.629515	0.629525	0.639155	0.63919	0.660325	0.660445	0.66229	0.66231	0.66665	0.666775	0.671605	0.671625	0.68517	0.685315	0.690825	0.690845	0.723505	0.7239	0.736015	0.736025	0.747065	0.747075	0.756925	0.75717	0.78594	0.786165	0.78793	0.787975	0.81577
	284	0.0339623	0.5	0	0.249776	0.249784	0.374814	0.374829	0.51824	0.518255	0.544725	0.544975	0.54647	0.54666	0.55762	0.557655	0.602185	0.602215	0.621445	0.621755	0.629525	0.62954	0.63915	0.63919	0.66026	0.660385	0.662295	0.662315	0.666555	0.666675	0.67167	0.67169	0.68515	0.68529	0.691015	0.69104	0.7235	0.723895	0.736025	0.73603	0.74707	0.74708	0.75692	0.757165	0.785925	0.786145	0.787955	0.788005	0.81559
	285	0.0358491	0.5	0	0.249832	0.24984	0.374856	0.374872	0.5182	0.518215	0.54455	0.54477	0.54642	0.546635	0.557825	0.55786	0.60212	0.602155	0.621475	0.621785	0.629535	0.62955	0.63915	0.639185	0.660195	0.660315	0.6623	0.66232	0.66645	0.66657	0.671735	0.671755	0.68513	0.685275	0.69121	0.691235	0.7235	0.723895	0.736035	0.73604	0.747075	0.74709	0.75692	0.75716	0.78591	0.786125	0.78798	0.78803	0.815415
	286	0.0377358	0.5	0	0.24989	0.249899	0.374901	0.374916	0.518155	0.51817	0.54436	0.54455	0.54638	0.54662	0.55803	0.558065	0.60205	0.602085	0.62151	0.621815	0.62955	0.629565	0.639145	0.63918	0.66013	0.66025	0.662305	0.662325	0.66634	0.66646	0.671805	0.671825	0.68511	0.685255	0.691415	0.69144	0.7235	0.72389	0.73604	0.73605	0.747085	0.747095	0.756915	0.75716	0.785895	0.786105	0.788005	0.78806	0.815235
	287	0.0396226	0.5	0	0.249952	0.249961	0.374947	0.374962	0.518105	0.518125	0.54415	0.54432	0.546355	0.546615	0.55824	0.558275	0.60198	0.602015	0.621545	0.62185	0.62956	0.629575	0.639145	0.63918	0.66006	0.66018	0.66231	0.66233	0.66623	0.66635	0.671875	0.6719	0.685095	0.685235	0.691625	0.69165	0.723495	0.72389	0.73605	0.73606	0.74709	0.747105	0.756915	0.757155	0.785875	0.786085	0.78803	0.78809	0.81506
	288	0.0415094	0.5	0	0.250016	0.250025	0.374995	0.375011	0.518055	0.518075	0.543925	0.544085	0.54634	0.54661	0.55845	0.55849	0.60191	0.601945	0.621575	0.62188	0.629575	0.62959	0.63914	0.639175	0.65999	0.66011	0.66231	0.662335	0.666115	0.666235	0.671945	0.67197	0.685075	0.68522	0.691845	0.69187	0.723495	0.723885	0.73606	0.73607	0.747095	0.74711	0.75691	0.757155	0.78586	0.786065	0.788055	0.78812	0.81488
	289	0.0433962	0.5	0	0.250084	0.250093	0.375047	0.375063	0.518005	0.518025	0.543695	0.543835	0.54633	0.546615	0.558665	0.558705	0.601835	0.601865	0.62161	0.621915	0.62959	0.629605	0.639135	0.63917	0.659915	0.660035	0.66231	0.662335	0.666	0.666115	0.672025	0.67205	0.685065	0.685205	0.69207	0.692095	0.723495	0.72388	0.73607	0.736075	0.747105	0.74712	0.75691	0.75715	0.785845	0.786045	0.788085	0.788155	0.814705
	290	0.045283	0.5	0	0.250155	0.250163	0.3751	0.375115	0.51795	0.517975	0.54345	0.54358	0.54633	0.546625	0.55888	0.55892	0.601755	0.60179	0.62165	0.62195	0.6296	0.62962	0.639135	0.63917	0.65984	0.659965	0.66231	0.66234	0.665875	0.665995	0.6721	0.67213	0.68505	0.68519	0.6923	0.692325	0.72349	0.72388	0.73608	0.736085	0.747115	0.74713	0.756905	0.757145	0.785825	0.78602	0.78811	0.788185	0.81453
	291	0.0471698	0.5	0	0.250229	0.250237	0.375155	0.375171	0.517895	0.51792	0.5432	0.54332	0.54633	0.546635	0.559095	0.559135	0.601675	0.60171	0.621685	0.621985	0.629615	0.62964	0.63913	0.639165	0.659765	0.65989	0.66231	0.66234	0.665755	0.66587	0.672185	0.67221	0.68504	0.68518	0.692535	0.69256	0.72349	0.723875	0.73609	0.7361	0.74712	0.74714	0.756905	0.75714	0.78581	0.786	0.78814	0.78822	0.814355
	292	0.0490566	0.5	0	0.250304	0.250314	0.375213	0.375229	0.517835	0.517865	0.542945	0.543055	0.54634	0.54665	0.55931	0.559355	0.601595	0.601625	0.62172	0.62202	0.62963	0.629655	0.63913	0.63916	0.65969	0.65981	0.66231	0.662335	0.66563	0.665745	0.672265	0.672295	0.685025	0.68517	0.692775	0.6928	0.72349	0.723875	0.7361	0.73611	0.74713	0.74715	0.7569	0.75714	0.78579	0.78598	0.78817	0.78825	0.814175
	293	0.0509434	0.5	0	0.250384	0.250393	0.375273	0.375289	0.517775	0.517805	0.542685	0.542785	0.54635	0.54667	0.55953	0.55957	0.60151	0.60154	0.621755	0.62205	0.62965	0.62967	0.639125	0.63916	0.65961	0.659735	0.662305	0.662335	0.6655	0.665615	0.67235	0.67238	0.68502	0.68516	0.69302	0.693045	0.72349	0.72387	0.73611	0.73612	0.74714	0.74716	0.756895	0.757135	0.78577	0.785955	0.7882	0.788285	0.814
	294	0.0528302	0.5	0	0.250466	0.250475	0.375335	0.375351	0.517715	0.51774	0.542415	0.54251	0.546365	0.54669	0.559745	0.55979	0.60142	0.601455	0.621795	0.622085	0.629665	0.62969	0.639125	0.639155	0.659535	0.659655	0.662305	0.66233	0.66537	0.665485	0.67244	0.672465	0.68501	0.68515	0.69327	0.6933	0.72349	0.72387	0.73612	0.73613	0.74715	0.74717	0.756895	0.75713	0.785755	0.785935	0.78823	0.78832	0.813825
	295	0.054717	0.5	0	0.250551	0.250561	0.375399	0.375415	0.51765	0.51768	0.542145	0.54223	0.546385	0.54671	0.559965	0.56001	0.60133	0.601365	0.62183	0.62212	0.62968	0.62971	0.63912	0.639155	0.659455	0.659575	0.662295	0.66233	0.665235	0.66535	0.67253	0.672555	0.685005	0.685145	0.693525	0.693555	0.723485	0.723865	0.73613	0.73614	0.74716	0.747185	0.75689	0.75713	0.785735	0.78591	0.788265	0.788355	0.813655
	296	0.0566038	0.5	0	0.25064	0.250648	0.375466	0.375482	0.51758	0.517615	0.541865	0.54195	0.546405	0.546735	0.560185	0.56023	0.60124	0.601275	0.621865	0.622155	0.6297	0.62973	0.63912	0.63915	0.659375	0.659495	0.66229	0.662325	0.6651	0.665215	0.67262	0.67265	0.685	0.68514	0.693785	0.693815	0.723485	0.72386	0.73614	0.736155	0.74717	0.747195	0.756885	0.757125	0.785715	0.78589	0.788295	0.788395	0.81348
	297	0.0584906	0.5	0	0.250731	0.25074	0.375534	0.37555	0.51751	0.517545	0.541585	0.541665	0.546425	0.54676	0.560405	0.56045	0.601145	0.60118	0.621905	0.62219	0.629715	0.62975	0.63912	0.63915	0.65929	0.659415	0.662285	0.662315	0.664965	0.66508	0.672715	0.672745	0.684995	0.685135	0.69405	0.69408	0.723485	0.72386	0.736155	0.736165	0.74718	0.74721	0.756885	0.75712	0.785695	0.785865	0.78833	0.78843	0.813305
	298	0.0603774	0.5	0	0.250825	0.250833	0.375605	0.375621	0.51744	0.517475	0.541305	0.54138	0.54645	0.546785	0.560625	0.56067	0.60105	0.601085	0.62194	0.62222	0.629735	0.62977	0.63912	0.63915	0.65921	0.659335	0.662275	0.66231	0.66483	0.66494	0.67281	0.67284	0.68499	0.68513	0.69432	0.69435	0.723485	0.72386	0.736165	0.736175	0.747195	0.74722	0.75688	0.757115	0.78568	0.785845	0.788365	0.78847	0.81313
	299	0.0622642	0.5	0	0.250922	0.250931	0.375679	0.375694	0.517365	0.5174	0.541015	0.541085	0.54648	0.54681	0.560845	0.56089	0.600955	0.600985	0.621975	0.622255	0.629755	0.62979	0.63912	0.63915	0.659125	0.65925	0.662265	0.6623	0.66469	0.6648	0.672905	0.672935	0.68499	0.68513	0.694595	0.694625	0.723485	0.723855	0.736175	0.73619	0.747205	0.747235	0.756875	0.75711	0.78566	0.78582	0.788395	0.788505	0.81296
	300	0.0641509	0.5	0	0.251022	0.25103	0.375754	0.375769	0.517285	0.51733	0.540725	0.540795	0.546505	0.54684	0.561065	0.561115	0.600855	0.60089	0.62201	0.62229	0.629775	0.62981	0.63912	0.639145	0.65904	0.659165	0.66225	0.662285	0.664555	0.664665	0.673005	0.673035	0.68499	0.68513	0.69487	0.694905	0.723485	0.723855	0.73619	0.7362	0.747215	0.747245	0.756875	0.75711	0.78564	0.7858	0.78843	0.788545	0.812785
	301	0.0660377	0.5	0	0.251124	0.251132	0.375831	0.375846	0.517205	0.51725	0.540435	0.5405	0.546535	0.54687	0.561285	0.561335	0.600755	0.60079	0.622045	0.62232	0.629795	0.62983	0.63912	0.639145	0.658955	0.659085	0.662235	0.662275	0.664415	0.664525	0.673105	0.673135	0.68499	0.68513	0.69515	0.695185	0.723485	0.72385	0.7362	0.736215	0.74723	0.74726	0.75687	0.757105	0.78562	0.785775	0.788465	0.78858	0.812615
	302	0.0679245	0.5	0	0.251229	0.251238	0.37591	0.375926	0.517125	0.51717	0.54014	0.5402	0.54657	0.546905	0.561505	0.561555	0.60065	0.600685	0.622075	0.62235	0.629815	0.629855	0.63912	0.639145	0.65887	0.659	0.66222	0.66226	0.66428	0.664385	0.673205	0.673235	0.68499	0.68513	0.695435	0.69547	0.72349	0.72385	0.736215	0.73623	0.74724	0.747275	0.75687	0.7571	0.7856	0.78575	0.788505	0.78862	0.812445
	303	0.0698113	0.5	0	0.251337	0.251346	0.375993	0.376007	0.51704	0.51709	0.539845	0.539905	0.5466	0.546935	0.56172	0.561775	0.600545	0.60058	0.62211	0.62238	0.629835	0.629875	0.63912	0.63915	0.658785	0.658915	0.6622	0.66224	0.66414	0.664245	0.67331	0.67334	0.684995	0.685135	0.695725	0.69576	0.72349	0.72385	0.736225	0.73624	0.747255	0.74729	0.756865	0.757095	0.78558	0.78573	0.78854	0.78866	0.812275
	304	0.0716981	0.5	0	0.251449	0.251458	0.376076	0.376092	0.516955	0.517005	0.539545	0.5396	0.546635	0.54697	0.56194	0.561995	0.60044	0.600475	0.62214	0.62241	0.629855	0.6299	0.639125	0.63915	0.6587	0.65883	0.66218	0.662225	0.664005	0.66411	0.67341	0.673445	0.684995	0.685135	0.69602	0.696055	0.72349	0.72385	0.73624	0.736255	0.747265	0.747305	0.75686	0.75709	0.78556	0.785705	0.788575	0.7887	0.812105
	305	0.0735849	0.5	0	0.251563	0.251572	0.376162	0.376177	0.51687	0.51692	0.539245	0.5393	0.54667	0.547005	0.56216	0.562215	0.600335	0.60037	0.62217	0.62244	0.629875	0.62992	0.639125	0.639155	0.658615	0.658745	0.66216	0.6622	0.66387	0.66397	0.673515	0.67355	0.685	0.68514	0.696315	0.696355	0.723495	0.72385	0.73625	0.736265	0.74728	0.74732	0.75686	0.75709	0.78554	0.785685	0.788615	0.78874	0.811935
	306	0.0754717	0.5	0	0.25168	0.251688	0.37625	0.376265	0.51678	0.516835	0.53894	0.538995	0.546705	0.54704	0.56238	0.562435	0.600225	0.60026	0.6222	0.622465	0.629895	0.629945	0.63913	0.639155	0.658525	0.658655	0.66213	0.662175	0.663735	0.663835	0.673625	0.673655	0.68501	0.685145	0.696615	0.696655	0.723495	0.72385	0.736265	0.73628	0.747295	0.747335	0.756855	0.757085	0.78552	0.78566	0.78865	0.788785	0.811765
	307	0.0773585	0.5	0	0.251799	0.251808	0.37634	0.376356	0.516685	0.51674	0.53864	0.538685	0.546745	0.547075	0.5626	0.562655	0.60012	0.600155	0.62223	0.62249	0.629915	0.629965	0.639135	0.63916	0.65844	0.65857	0.6621	0.662145	0.663605	0.663705	0.67373	0.673765	0.685015	0.68515	0.696915	0.696955	0.7235	0.72385	0.73628	0.736295	0.747305	0.74735	0.756855	0.75708	0.7855	0.78564	0.78869	0.788825	0.811595
	308	0.0792453	0.5	0	0.251922	0.251931	0.376432	0.376447	0.51659	0.51665	0.53833	0.53838	0.54678	0.547115	0.56282	0.562875	0.60001	0.600045	0.62226	0.622515	0.629935	0.62999	0.63914	0.639165	0.65835	0.658485	0.66206	0.66211	0.66348	0.663575	0.67384	0.673875	0.68502	0.68516	0.69722	0.697265	0.7235	0.72385	0.73629	0.736305	0.74732	0.747365	0.75685	0.757075	0.78548	0.785615	0.788725	0.788865	0.811425
	309	0.0811321	0.5	0	0.252047	0.252055	0.376526	0.376542	0.51649	0.516555	0.538025	0.53807	0.54682	0.547155	0.563035	0.56309	0.599895	0.59993	0.622285	0.62254	0.62996	0.630015	0.639145	0.63917	0.658265	0.658395	0.66202	0.66207	0.66336	0.663455	0.67395	0.673985	0.68503	0.685165	0.69753	0.697575	0.723505	0.72385	0.736305	0.73632	0.747335	0.747385	0.75685	0.757075	0.785465	0.78559	0.788765	0.78891	0.81126
	310	0.0830189	0.5	0	0.252175	0.252184	0.376623	0.376638	0.516395	0.51646	0.537715	0.537755	0.54686	0.547195	0.563255	0.56331	0.599785	0.59982	0.62231	0.62256	0.62998	0.630035	0.639155	0.639175	0.658175	0.65831	0.66197	0.66202	0.663245	0.663335	0.67406	0.674095	0.68504	0.685175	0.69784	0.697885	0.72351	0.72385	0.73632	0.736335	0.74735	0.7474	0.756845	0.75707	0.785445	0.78557	0.788805	0.78895	0.81109
	311	0.0849057	0.5	0	0.252305	0.252314	0.376721	0.376736	0.51629	0.51636	0.537405	0.537445	0.546905	0.547235	0.56347	0.56353	0.59967	0.599705	0.622335	0.622585	0.63	0.63006	0.63916	0.639185	0.658085	0.65822	0.661915	0.661965	0.663135	0.663225	0.674175	0.674205	0.68505	0.685185	0.698155	0.698205	0.723515	0.723855	0.73633	0.73635	0.747365	0.74742	0.756845	0.757065	0.785425	0.785545	0.788845	0.788995	0.810925
	312	0.0867925	0.5	0	0.252439	0.252447	0.376821	0.376837	0.516185	0.516255	0.53709	0.53713	0.546945	0.547275	0.563685	0.563745	0.599555	0.599595	0.62236	0.622605	0.63002	0.63008	0.63917	0.639195	0.658	0.658135	0.66185	0.6619	0.663035	0.66312	0.674285	0.67432	0.68506	0.685195	0.698475	0.69852	0.72352	0.723855	0.736345	0.73636	0.74738	0.747435	0.75684	0.757065	0.785405	0.785525	0.788885	0.789035	0.81076
	313	0.0886792	0.5	0	0.252574	0.252584	0.376924	0.376939	0.51608	0.516155	0.53678	0.536815	0.54699	0.547315	0.563905	0.56396	0.59944	0.59948	0.62238	0.622625	0.630035	0.6301	0.63918	0.639205	0.65791	0.658045	0.66178	0.66183	0.662945	0.663025	0.6744	0.674435	0.68507	0.685205	0.69879	0.69884	0.723525	0.72386	0.736355	0.736375	0.7474	0.747455	0.75684	0.75706	0.785385	0.7855	0.788925	0.78908	0.810595
	314	0.090566	0.5	0	0.252713	0.252723	0.377029	0.377044	0.51597	0.516045	0.536465	0.5365	0.547035	0.54736	0.56412	0.56418	0.599325	0.59936	0.6224	0.62264	0.630055	0.63012	0.63919	0.639215	0.65782	0.657955	0.661695	0.661745	0.662865	0.66294	0.674515	0.67455	0.685085	0.685215	0.699115	0.699165	0.723535	0.723865	0.73637	0.73639	0.747415	0.747475	0.75684	0.75706	0.785365	0.78548	0.788965	0.789125	0.81043
	315	0.0924528	0.5	0	0.252855	0.252864	0.377136	0.37715	0.51586	0.51594	0.53615	0.53618	0.54708	0.547405	0.564335	0.564395	0.59921	0.599245	0.62242	0.622655	0.630075	0.63014	0.639205	0.639225	0.65773	0.65787	0.661605	0.661655	0.662795	0.66286	0.67463	0.674665	0.685095	0.68523	0.69944	0.69949	0.723545	0.72387	0.736385	0.736405	0.74743	0.74749	0.75684	0.757055	0.785345	0.78546	0.78901	0.789165	0.810265
	316	0.0943396	0.5	0	0.252999	0.253009	0.377244	0.377259	0.515745	0.51583	0.53583	0.535865	0.547125	0.54745	0.56455	0.56461	0.59909	0.59913	0.622435	0.62267	0.63009	0.63016	0.63922	0.63924	0.65764	0.65778	0.661505	0.661555	0.66273	0.662795	0.67475	0.67478	0.68511	0.685245	0.699765	0.69982	0.72355	0.723875	0.736395	0.736415	0.747445	0.74751	0.756835	0.757055	0.785325	0.785435	0.78905	0.78921	0.810105
	317	0.0962264	0.5	0	0.253146	0.253155	0.377354	0.37737	0.51563	0.515715	0.535515	0.535545	0.54717	0.547495	0.564765	0.564825	0.59897	0.59901	0.622455	0.622685	0.630105	0.63018	0.639235	0.639255	0.657555	0.65769	0.661395	0.661445	0.66268	0.66273	0.674865	0.6749	0.685125	0.685255	0.70009	0.70015	0.72356	0.72388	0.73641	0.73643	0.747465	0.74753	0.756835	0.75705	0.785305	0.785415	0.78909	0.789255	0.80994
	318	0.0981132	0.5	0	0.253296	0.253306	0.377467	0.377482	0.515515	0.5156	0.535195	0.535225	0.54722	0.54754	0.56498	0.56504	0.598855	0.59889	0.62247	0.622695	0.630125	0.6302	0.63925	0.63927	0.657465	0.6576	0.661275	0.66133	0.66263	0.66268	0.67498	0.675015	0.68514	0.68527	0.700425	0.70048	0.72357	0.723885	0.736425	0.736445	0.74748	0.74755	0.756835	0.75705	0.78529	0.78539	0.789135	0.7893	0.80978
	319	0.1	0.5	0	0.253449	0.253458	0.377582	0.377597	0.51539	0.515485	0.534875	0.5349	0.547265	0.547585	0.56519	0.565255	0.598735	0.598775	0.62248	0.622705	0.630135	0.630215	0.639265	0.63929	0.657375	0.65751	0.661155	0.661205	0.66259	0.662635	0.6751	0.675135	0.685155	0.685285	0.700755	0.700815	0.723585	0.723895	0.736435	0.736455	0.7475	0.74757	0.756835	0.75705	0.78527	0.78537	0.789175	0.789345	0.80962
	320	0.101887	0.5	0	0.253603	0.253613	0.377698	0.377713	0.51527	0.515365	0.53455	0.53458	0.547315	0.547635	0.565405	0.565465	0.598615	0.598655	0.622495	0.622715	0.63015	0.63023	0.639285	0.63931	0.657285	0.657425	0.66103	0.66108	0.66255	0.66259	0.67522	0.675255	0.68517	0.6853	0.70109	0.70115	0.723595	0.723905	0.73645	0.73647	0.747515	0.74759	0.756835	0.75705	0.78525	0.78535	0.78922	0.78939	0.80946
	321	0.103774	0.5	0	0.253761	0.253771	0.377816	0.377832	0.515145	0.51524	0.53423	0.534255	0.547365	0.54768	0.565615	0.56568	0.598495	0.598535	0.622505	0.622725	0.630165	0.630245	0.639305	0.63933	0.657195	0.657335	0.660895	0.66095	0.66252	0.662555	0.67534	0.675375	0.685185	0.685315	0.701425	0.70149	0.72361	0.723915	0.73646	0.736485	0.747535	0.74761	0.75684	0.75705	0.78523	0.785325	0.78926	0.789435	0.8093
	322	0.10566	0.5	0	0.253921	0.253931	0.377937	0.377952	0.515015	0.515115	0.53391	0.533935	0.547415	0.54773	0.56583	0.56589	0.598375	0.598415	0.622515	0.62273	0.630175	0.63026	0.63933	0.63935	0.657105	0.657245	0.660765	0.660815	0.66249	0.662525	0.67546	0.675495	0.6852	0.685335	0.70176	0.70183	0.723625	0.723925	0.736475	0.736495	0.74755	0.74763	0.75684	0.75705	0.78521	0.785305	0.789305	0.789485	0.80914
	323	0.107547	0.5	0	0.254084	0.254094	0.378059	0.378074	0.514885	0.51499	0.533585	0.53361	0.54747	0.54778	0.56604	0.5661	0.598255	0.598295	0.62252	0.622735	0.630185	0.63027	0.63935	0.639375	0.657015	0.657155	0.66063	0.66068	0.66246	0.662495	0.67558	0.675615	0.68522	0.68535	0.7021	0.70217	0.72364	0.723935	0.73649	0.73651	0.74757	0.74765	0.75684	0.75705	0.785195	0.785285	0.78935	0.78953	0.80898
	324	0.109434	0.5	0	0.25425	0.254259	0.378184	0.378199	0.514755	0.51486	0.53326	0.533285	0.54752	0.54783	0.56625	0.566315	0.598135	0.598175	0.62253	0.62274	0.63019	0.63028	0.639375	0.6394	0.656925	0.657065	0.66049	0.660545	0.662435	0.662465	0.6757	0.675735	0.685235	0.685365	0.70244	0.70251	0.723655	0.72395	0.7365	0.73652	0.747585	0.74767	0.756845	0.75705	0.785175	0.785265	0.78939	0.789575	0.808825
	325	0.111321	0.5	0	0.254418	0.254427	0.37831	0.378325	0.51462	0.51473	0.532935	0.53296	0.54757	0.54788	0.56646	0.566525	0.59801	0.59805	0.622535	0.62274	0.630195	0.63029	0.6394	0.639425	0.656835	0.656975	0.660355	0.660405	0.66241	0.66244	0.67582	0.675855	0.685255	0.685385	0.70278	0.702855	0.723675	0.723965	0.736515	0.736535	0.747605	0.747695	0.756845	0.75705	0.785155	0.78524	0.789435	0.78962	0.808665
	326	0.113208	0.5	0	0.254588	0.254597	0.378437	0.378453	0.514485	0.514595	0.53261	0.53263	0.547625	0.54793	0.56667	0.566735	0.59789	0.59793	0.622535	0.62274	0.6302	0.630295	0.63943	0.639455	0.656745	0.656885	0.660215	0.660265	0.66239	0.66242	0.675945	0.67598	0.685275	0.685405	0.703125	0.7032	0.723695	0.72398	0.736525	0.73655	0.747625	0.747715	0.75685	0.75705	0.785135	0.78522	0.78948	0.78967	0.80851
	327	0.115094	0.5	0	0.254761	0.254771	0.378568	0.378583	0.514345	0.51446	0.532285	0.532305	0.54768	0.547985	0.56688	0.56694	0.59777	0.59781	0.62254	0.62274	0.630205	0.6303	0.63946	0.639485	0.656655	0.656795	0.660075	0.66013	0.66237	0.6624	0.676065	0.6761	0.685295	0.68542	0.70347	0.703545	0.723715	0.723995	0.736535	0.73656	0.74764	0.747735	0.756855	0.757055	0.78512	0.7852	0.789525	0.789715	0.808355
	328	0.116981	0.5	0	0.254937	0.254946	0.378699	0.378715	0.514205	0.51432	0.531955	0.53198	0.547735	0.548035	0.567085	0.56715	0.597645	0.59769	0.62254	0.62274	0.630205	0.630305	0.63949	0.639515	0.656565	0.656705	0.65994	0.65999	0.66235	0.66238	0.676185	0.67622	0.68531	0.68544	0.70381	0.703895	0.72374	0.724015	0.73655	0.73657	0.74766	0.74776	0.756855	0.757055	0.7851	0.78518	0.78957	0.78976	0.8082
	329	0.118868	0.5	0	0.255115	0.255124	0.378833	0.378848	0.51406	0.51418	0.53163	0.53165	0.54779	0.54809	0.567295	0.56736	0.597525	0.597565	0.62254	0.62274	0.630205	0.630305	0.63952	0.639545	0.656475	0.656615	0.6598	0.65985	0.66233	0.66236	0.67631	0.676345	0.68533	0.68546	0.704155	0.70424	0.72376	0.724035	0.73656	0.736585	0.74768	0.74778	0.75686	0.75706	0.785085	0.78516	0.789615	0.78981	0.80805
	330	0.120755	0.5	0	0.255295	0.255304	0.378968	0.378983	0.51391	0.514035	0.5313	0.531325	0.547845	0.54814	0.5675	0.567565	0.597405	0.597445	0.62254	0.622735	0.630205	0.630305	0.639555	0.63958	0.65638	0.656525	0.659665	0.65971	0.66231	0.66234	0.676435	0.676465	0.68535	0.68548	0.7045	0.70459	0.72379	0.724055	0.73657	0.736595	0.7477	0.7478	0.75687	0.757065	0.785065	0.78514	0.789655	0.789855	0.807895
	331	0.122642	0.5	0	0.255478	0.255487	0.379105	0.379121	0.513765	0.51389	0.530975	0.530995	0.5479	0.548195	0.567705	0.56777	0.59728	0.597325	0.622535	0.62273	0.6302	0.6303	0.63959	0.63962	0.65629	0.65643	0.659525	0.659575	0.662295	0.662325	0.676555	0.67659	0.685375	0.6855	0.70485	0.704935	0.723815	0.724075	0.736585	0.73661	0.747715	0.747825	0.756875	0.75707	0.78505	0.78512	0.7897	0.789905	0.807745
	332	0.124528	0.5	0	0.255663	0.255673	0.379244	0.37926	0.51361	0.51374	0.530645	0.53067	0.54796	0.54825	0.567915	0.56798	0.59716	0.5972	0.622535	0.622725	0.63019	0.630295	0.63963	0.639655	0.6562	0.65634	0.65939	0.659435	0.66228	0.66231	0.67668	0.676715	0.685395	0.68552	0.705195	0.705285	0.723845	0.7241	0.736595	0.73662	0.747735	0.747845	0.75688	0.757075	0.78503	0.7851	0.789745	0.78995	0.807595
	333	0.126415	0.5	0	0.255852	0.255861	0.379385	0.379401	0.51346	0.51359	0.530315	0.53034	0.548015	0.548305	0.56812	0.568185	0.597035	0.59708	0.62253	0.622715	0.63018	0.63029	0.639665	0.639695	0.65611	0.656245	0.65926	0.6593	0.66226	0.66229	0.6768	0.676835	0.685415	0.68554	0.70554	0.705635	0.723875	0.72413	0.736605	0.73663	0.747755	0.74787	0.75689	0.75708	0.785015	0.78508	0.78979	0.79	0.807445
	334	0.128302	0.5	0	0.256041	0.256051	0.379528	0.379543	0.5133	0.51344	0.52999	0.53001	0.548075	0.54836	0.568325	0.56839	0.596915	0.59696	0.622525	0.622705	0.63017	0.63028	0.639705	0.639735	0.656015	0.656155	0.659125	0.659165	0.662245	0.662275	0.676925	0.67696	0.685435	0.68556	0.705885	0.705985	0.72391	0.724155	0.736615	0.73664	0.747775	0.74789	0.7569	0.75709	0.784995	0.78506	0.78984	0.790045	0.807295
	335	0.130189	0.5	0	0.256234	0.256244	0.379672	0.379688	0.513145	0.513285	0.52966	0.529685	0.54813	0.54842	0.56853	0.568595	0.596795	0.596835	0.622515	0.6227	0.63016	0.63027	0.639745	0.639775	0.655925	0.65606	0.658995	0.659035	0.66223	0.662265	0.67705	0.677085	0.685455	0.68558	0.706235	0.706335	0.723945	0.724185	0.73663	0.736655	0.74779	0.74791	0.75691	0.757095	0.78498	0.785045	0.789885	0.790095	0.80715
	336	0.132075	0.5	0	0.256429	0.256439	0.379818	0.379834	0.51298	0.513125	0.52933	0.529355	0.54819	0.548475	0.56873	0.568795	0.59667	0.596715	0.62251	0.62269	0.63014	0.630255	0.63979	0.63982	0.65583	0.655965	0.658865	0.658905	0.66222	0.66225	0.677175	0.67721	0.68548	0.685605	0.70658	0.706685	0.723985	0.72422	0.73664	0.736665	0.74781	0.747935	0.75692	0.757105	0.78496	0.785025	0.78993	0.79014	0.807
	337	0.133962	0.5	0	0.256627	0.256636	0.379966	0.379982	0.51282	0.512965	0.529	0.529025	0.54825	0.54853	0.568935	0.569	0.59655	0.596595	0.6225	0.622675	0.630125	0.63024	0.63983	0.639865	0.655735	0.65587	0.65874	0.658775	0.662205	0.662235	0.6773	0.677335	0.6855	0.685625	0.706925	0.707035	0.724025	0.724255	0.73665	0.736675	0.74783	0.747955	0.75693	0.757115	0.784945	0.785005	0.789975	0.79019	0.806855
	338	0.135849	0.5	0	0.256827	0.256837	0.380115	0.380132	0.51265	0.5128	0.52867	0.5287	0.54831	0.54859	0.569135	0.569205	0.59643	0.59647	0.62249	0.622665	0.630105	0.63022	0.639875	0.63991	0.655645	0.655775	0.658615	0.65865	0.66219	0.66222	0.67742	0.677455	0.685525	0.685645	0.70727	0.707385	0.724065	0.72429	0.73666	0.736685	0.74785	0.74798	0.756945	0.757125	0.78493	0.784985	0.79002	0.790235	0.80671
	339	0.137736	0.5	0	0.257028	0.257039	0.380267	0.380283	0.512485	0.512635	0.52834	0.52837	0.54837	0.54865	0.56934	0.569405	0.596305	0.59635	0.62248	0.62265	0.63008	0.6302	0.639925	0.639955	0.65555	0.65568	0.65849	0.658525	0.662175	0.66221	0.677545	0.67758	0.685545	0.68567	0.707615	0.70773	0.724115	0.72433	0.73667	0.736695	0.747865	0.748	0.756955	0.757135	0.78491	0.78497	0.790065	0.790285	0.806565
	340	0.139623	0.5	0	0.257233	0.257243	0.38042	0.380435	0.51231	0.51247	0.52801	0.52804	0.54843	0.548705	0.56954	0.569605	0.596185	0.59623	0.622465	0.622635	0.630055	0.630175	0.63997	0.640005	0.65545	0.65558	0.65837	0.6584	0.662165	0.662195	0.67767	0.677705	0.68557	0.68569	0.707955	0.70808	0.72416	0.72437	0.73668	0.736705	0.747885	0.74802	0.75697	0.75715	0.784895	0.78495	0.79011	0.79033	0.806425
	341	0.141509	0.5	0	0.25744	0.25745	0.380574	0.38059	0.51214	0.5123	0.527685	0.527715	0.54849	0.548765	0.56974	0.56981	0.596065	0.59611	0.622455	0.62262	0.63003	0.63015	0.64002	0.640055	0.655355	0.655485	0.658255	0.65828	0.66215	0.662185	0.677795	0.67783	0.68559	0.68571	0.7083	0.708425	0.72421	0.724415	0.736685	0.736715	0.7479	0.74804	0.75699	0.757165	0.78488	0.784935	0.790155	0.79038	0.80628
	342	0.143396	0.5	0	0.257649	0.257659	0.38073	0.380746	0.51196	0.512125	0.527355	0.527385	0.548555	0.548825	0.56994	0.57001	0.595945	0.59599	0.62244	0.622605	0.63	0.63012	0.640065	0.640105	0.65526	0.655385	0.65814	0.658165	0.66214	0.662175	0.67792	0.677955	0.685615	0.685735	0.70864	0.70877	0.724265	0.724465	0.736695	0.736725	0.74792	0.748065	0.757005	0.75718	0.784865	0.784915	0.7902	0.79043	0.80614
	343	0.145283	0.5	0	0.25786	0.25787	0.380888	0.380904	0.51178	0.51195	0.527025	0.52706	0.548615	0.548885	0.57014	0.57021	0.595825	0.59587	0.622425	0.62259	0.629965	0.63009	0.64012	0.640155	0.65516	0.65528	0.658025	0.65805	0.66213	0.662165	0.67804	0.678075	0.68564	0.685755	0.708975	0.70911	0.724325	0.724515	0.736705	0.73673	0.747935	0.748085	0.757025	0.757195	0.784845	0.7849	0.790245	0.790475	0.806
	344	0.14717	0.5	0	0.258074	0.258084	0.381047	0.381063	0.5116	0.51177	0.526695	0.52673	0.54868	0.548945	0.57034	0.57041	0.595705	0.59575	0.62241	0.622575	0.62993	0.630055	0.64017	0.64021	0.65506	0.65518	0.657915	0.65794	0.66212	0.662155	0.678165	0.6782	0.68566	0.68578	0.709315	0.709455	0.724385	0.72457	0.736715	0.73674	0.747955	0.748105	0.757045	0.75721	0.78483	0.78488	0.79029	0.79052	0.805865
	345	0.149057	0.5	0	0.258289	0.258299	0.381209	0.381225	0.511415	0.51159	0.52637	0.526405	0.54874	0.549005	0.57054	0.570605	0.595585	0.59563	0.622395	0.622555	0.629895	0.63002	0.64022	0.64026	0.65496	0.655075	0.65781	0.657835	0.662105	0.66214	0.67829	0.678325	0.685685	0.6858	0.70965	0.709795	0.72445	0.724625	0.736725	0.73675	0.74797	0.748125	0.757065	0.75723	0.784815	0.784865	0.790335	0.79057	0.805725
	346	0.150943	0.5	0	0.258506	0.258517	0.381371	0.381387	0.51123	0.511405	0.52604	0.52608	0.548805	0.549065	0.57074	0.570805	0.595465	0.59551	0.62238	0.622535	0.629855	0.629985	0.640275	0.640315	0.65486	0.654975	0.657705	0.65773	0.662095	0.662135	0.678415	0.67845	0.68571	0.685825	0.70998	0.71013	0.724515	0.724685	0.73673	0.73676	0.74799	0.748145	0.757085	0.75725	0.7848	0.78485	0.79038	0.790615	0.80559
	347	0.15283	0.5	0	0.258727	0.258737	0.381535	0.381551	0.51104	0.51122	0.525715	0.52575	0.54887	0.54913	0.570935	0.571005	0.595345	0.595395	0.62236	0.62252	0.629815	0.62994	0.640325	0.64037	0.654755	0.654865	0.657605	0.65763	0.662085	0.662125	0.678535	0.67857	0.68573	0.68585	0.71031	0.710465	0.72459	0.72475	0.73674	0.736765	0.748005	0.748165	0.75711	0.757275	0.784785	0.78483	0.790425	0.790665	0.805455
	348	0.154717	0.5	0	0.258949	0.258959	0.3817	0.381717	0.51085	0.51103	0.525385	0.525425	0.54893	0.54919	0.571135	0.5712	0.595225	0.595275	0.62234	0.6225	0.62977	0.6299	0.64038	0.640425	0.654655	0.65476	0.657505	0.657535	0.662075	0.662115	0.67866	0.678695	0.685755	0.68587	0.71064	0.7108	0.724665	0.72482	0.736745	0.736775	0.74802	0.748185	0.757135	0.757295	0.78477	0.784815	0.79047	0.79071	0.805325
	349	0.156604	0.5	0	0.259173	0.259184	0.381868	0.381885	0.510655	0.51084	0.52506	0.5251	0.548995	0.54925	0.57133	0.571395	0.59511	0.595155	0.622325	0.62248	0.629725	0.629855	0.640435	0.64048	0.65455	0.65465	0.65741	0.657445	0.66207	0.662105	0.678785	0.67882	0.68578	0.685895	0.71096	0.71113	0.724745	0.724895	0.736755	0.73678	0.748035	0.748205	0.757165	0.75732	0.784755	0.7848	0.790515	0.790755	0.80519
	350	0.158491	0.5	0	0.2594	0.25941	0.382036	0.382053	0.510455	0.510645	0.524735	0.524775	0.54906	0.549315	0.571525	0.571595	0.59499	0.59504	0.622305	0.622455	0.629675	0.629805	0.64049	0.640535	0.65444	0.65454	0.657315	0.657355	0.66206	0.662095	0.678905	0.67894	0.685805	0.685915	0.71128	0.711455	0.72483	0.72497	0.73676	0.73679	0.74805	0.74822	0.75719	0.757345	0.784745	0.784785	0.79056	0.7908	0.80506
	351	0.160377	0.5	0	0.259628	0.259638	0.382207	0.382223	0.510255	0.51045	0.52441	0.524455	0.549125	0.549375	0.57172	0.57179	0.594875	0.594925	0.622285	0.622435	0.629625	0.629755	0.64054	0.64059	0.654335	0.65443	0.65723	0.65727	0.66205	0.66209	0.67903	0.679065	0.685825	0.68594	0.7116	0.71178	0.72492	0.72505	0.73677	0.7368	0.748065	0.74824	0.75722	0.757375	0.78473	0.78477	0.7906	0.79085	0.80493
	352	0.162264	0.5	0	0.259858	0.259869	0.382378	0.382395	0.510055	0.51025	0.524085	0.52413	0.54919	0.54944	0.571915	0.571985	0.594755	0.594805	0.622265	0.622415	0.62957	0.629705	0.640595	0.640645	0.654225	0.65432	0.657145	0.65719	0.662045	0.66208	0.67915	0.67919	0.68585	0.685965	0.71191	0.7121	0.725015	0.72514	0.736775	0.736805	0.74808	0.748255	0.757255	0.757405	0.784715	0.784755	0.790645	0.790895	0.804805
	353	0.164151	0.5	0	0.260091	0.260101	0.382551	0.382568	0.50985	0.510045	0.52376	0.523805	0.549255	0.549505	0.57211	0.57218	0.59464	0.59469	0.622245	0.62239	0.629515	0.62965	0.64065	0.6407	0.654115	0.654205	0.65706	0.657115	0.662035	0.662075	0.679275	0.67931	0.685875	0.685985	0.71222	0.712415	0.725115	0.72523	0.736785	0.73681	0.74809	0.748275	0.757285	0.757435	0.7847	0.78474	0.79069	0.79094	0.80468
	354	0.166038	0.5	0	0.260325	0.260335	0.382725	0.382742	0.50964	0.50984	0.52344	0.523485	0.549325	0.54957	0.572305	0.572375	0.594525	0.594575	0.622225	0.62237	0.62946	0.629595	0.640705	0.640755	0.654005	0.65409	0.656985	0.65704	0.66203	0.66207	0.679395	0.679435	0.6859	0.68601	0.712525	0.712725	0.72522	0.725325	0.73679	0.73682	0.748105	0.74829	0.757325	0.75747	0.78469	0.784725	0.79073	0.790985	0.804555
	355	0.167925	0.5	0	0.260562	0.260572	0.382901	0.382918	0.50943	0.509635	0.523115	0.523165	0.54939	0.54963	0.5725	0.572565	0.59441	0.59446	0.6222	0.622345	0.6294	0.629535	0.64076	0.640815	0.65389	0.653975	0.65691	0.65697	0.662025	0.662065	0.67952	0.679555	0.68592	0.686035	0.712825	0.713035	0.725335	0.72543	0.7368	0.736825	0.748115	0.748305	0.75736	0.757505	0.784675	0.78471	0.790775	0.791025	0.80443
	356	0.169811	0.5	0	0.2608	0.260811	0.383078	0.383095	0.50922	0.509425	0.522795	0.522845	0.549455	0.549695	0.57269	0.57276	0.594295	0.594345	0.62218	0.622325	0.629335	0.629475	0.640815	0.64087	0.653775	0.653855	0.65684	0.656905	0.662015	0.66206	0.67964	0.679675	0.685945	0.686055	0.71312	0.713335	0.72545	0.72554	0.736805	0.736835	0.748125	0.74832	0.7574	0.757545	0.78466	0.784695	0.790815	0.79107	0.80431
	357	0.171698	0.5	0	0.26104	0.261051	0.383256	0.383274	0.509	0.50921	0.522475	0.522525	0.549525	0.54976	0.572885	0.57295	0.59418	0.59423	0.622155	0.6223	0.62927	0.62941	0.64087	0.640925	0.65366	0.653735	0.65677	0.65684	0.66201	0.662055	0.67976	0.6798	0.68597	0.68608	0.71341	0.71363	0.72557	0.72565	0.73681	0.73684	0.748135	0.748335	0.75744	0.757585	0.78465	0.784685	0.790855	0.791115	0.80419
	358	0.173585	0.5	0	0.261282	0.261293	0.383437	0.383454	0.508785	0.508995	0.522155	0.522205	0.54959	0.549825	0.573075	0.573145	0.594065	0.594115	0.622135	0.622275	0.629205	0.629345	0.640925	0.640975	0.653545	0.653615	0.65671	0.65678	0.662005	0.66205	0.679885	0.67992	0.685995	0.6861	0.71369	0.713925	0.7257	0.72577	0.73682	0.736845	0.748145	0.748345	0.757485	0.757625	0.784635	0.78467	0.790895	0.791155	0.80407
	359	0.175472	0.5	0	0.261526	0.261537	0.383618	0.383636	0.50856	0.508775	0.52184	0.52189	0.549655	0.54989	0.57327	0.573335	0.593955	0.594005	0.62211	0.62225	0.62914	0.62928	0.640975	0.64103	0.65343	0.653495	0.65665	0.656725	0.662	0.662045	0.680005	0.68004	0.68602	0.686125	0.71397	0.71421	0.725835	0.7259	0.736825	0.736855	0.748155	0.74836	0.75753	0.75767	0.784625	0.78466	0.79094	0.7912	0.80395
	360	0.177358	0.5	0	0.261773	0.261784	0.3838	0.383818	0.50834	0.508555	0.52152	0.521575	0.549725	0.549955	0.57346	0.573525	0.59384	0.59389	0.62209	0.622225	0.629065	0.62921	0.64103	0.641085	0.65331	0.653375	0.65659	0.656675	0.662	0.66204	0.680125	0.68016	0.68604	0.68615	0.71424	0.714485	0.72598	0.72603	0.73683	0.73686	0.748165	0.74837	0.75758	0.757715	0.784615	0.784645	0.790975	0.79124	0.803835
	361	0.179245	0.5	0	0.26202	0.262031	0.383984	0.384002	0.50811	0.50833	0.521205	0.52126	0.549795	0.55002	0.57365	0.57372	0.59373	0.59378	0.622065	0.6222	0.628995	0.62914	0.64108	0.641135	0.65319	0.653255	0.65654	0.656625	0.661995	0.66204	0.680245	0.68028	0.686065	0.68617	0.714505	0.71476	0.726125	0.72617	0.73684	0.736865	0.748175	0.74838	0.75763	0.757765	0.7846	0.784635	0.791015	0.79128	0.803725
	362	0.181132	0.5	0	0.26227	0.262281	0.384169	0.384187	0.507885	0.508105	0.52089	0.520945	0.54986	0.550085	0.57384	0.57391	0.593615	0.59367	0.62204	0.622175	0.62892	0.629065	0.641135	0.64119	0.65307	0.65313	0.65649	0.65658	0.66199	0.662035	0.680365	0.6804	0.68609	0.686195	0.714765	0.715025	0.72628	0.72632	0.736845	0.736875	0.74818	0.74839	0.757685	0.757815	0.78459	0.78462	0.791055	0.79132	0.80361
	363	0.183019	0.5	0	0.262521	0.262533	0.384355	0.384373	0.50765	0.507875	0.520575	0.52063	0.54993	0.55015	0.57403	0.5741	0.593505	0.59356	0.622015	0.62215	0.628845	0.62899	0.641185	0.64124	0.65295	0.653005	0.656445	0.65654	0.66199	0.662035	0.680485	0.68052	0.68611	0.686215	0.715015	0.715285	0.72644	0.726475	0.73685	0.73688	0.748185	0.7484	0.75774	0.75787	0.78458	0.78461	0.791095	0.79136	0.803505
	364	0.184906	0.5	0	0.262775	0.262786	0.384543	0.384561	0.507415	0.507645	0.520265	0.52032	0.549995	0.55022	0.57422	0.574285	0.593395	0.59345	0.62199	0.622125	0.628765	0.628915	0.641235	0.64129	0.65283	0.65288	0.656405	0.6565	0.66199	0.66203	0.680605	0.68064	0.686135	0.68624	0.71526	0.71554	0.72661	0.726635	0.73686	0.73689	0.74819	0.74841	0.757795	0.757925	0.78457	0.7846	0.79113	0.7914	0.803395
	365	0.186792	0.5	0	0.26303	0.263041	0.384731	0.38475	0.50718	0.50741	0.51995	0.520005	0.550065	0.550285	0.57441	0.574475	0.593285	0.59334	0.621965	0.6221	0.628685	0.628835	0.64128	0.64134	0.652705	0.652755	0.656365	0.656465	0.661985	0.66203	0.68072	0.680755	0.68616	0.68626	0.7155	0.715785	0.72678	0.726805	0.736865	0.736895	0.748195	0.748415	0.757855	0.75798	0.78456	0.78459	0.791165	0.791435	0.80329
	366	0.188679	0.5	0	0.263286	0.263297	0.38492	0.384939	0.50694	0.50717	0.51964	0.5197	0.550135	0.55035	0.574595	0.574665	0.593175	0.59323	0.621945	0.622075	0.628605	0.628755	0.64133	0.641385	0.65258	0.65263	0.65633	0.656435	0.661985	0.66203	0.68084	0.680875	0.68618	0.686285	0.71573	0.71602	0.72696	0.726985	0.736875	0.736905	0.7482	0.748425	0.75792	0.758045	0.78455	0.78458	0.7912	0.791475	0.803185
	367	0.190566	0.5	0	0.263544	0.263555	0.385111	0.38513	0.5067	0.50693	0.51933	0.51939	0.550205	0.55042	0.574785	0.57485	0.593065	0.59312	0.62192	0.62205	0.62852	0.62867	0.641375	0.64143	0.65246	0.652505	0.656295	0.656405	0.661985	0.66203	0.680955	0.680995	0.686205	0.686305	0.715955	0.71625	0.727145	0.727175	0.73688	0.73691	0.7482	0.74843	0.757985	0.75811	0.78454	0.78457	0.791235	0.79151	0.803085
	368	0.192453	0.5	0	0.263804	0.263815	0.385304	0.385323	0.506455	0.50669	0.519025	0.51908	0.55027	0.550485	0.57497	0.57504	0.59296	0.593015	0.621895	0.622025	0.628435	0.628585	0.64142	0.641475	0.652335	0.65238	0.65627	0.65638	0.661985	0.66203	0.681075	0.68111	0.68623	0.68633	0.71617	0.716475	0.727335	0.72737	0.73689	0.73692	0.7482	0.74843	0.758055	0.758175	0.78453	0.78456	0.79127	0.791545	0.802985
	369	0.19434	0.5	0	0.264066	0.264077	0.385497	0.385516	0.506205	0.506445	0.51872	0.518775	0.55034	0.55055	0.57516	0.575225	0.59285	0.59291	0.62187	0.622	0.62835	0.6285	0.641465	0.64152	0.65221	0.652255	0.656245	0.65636	0.66199	0.662035	0.68119	0.68123	0.68625	0.68635	0.71638	0.71669	0.72753	0.72757	0.736895	0.736925	0.7482	0.748435	0.758125	0.758245	0.78452	0.78455	0.791305	0.79158	0.802885
	370	0.196226	0.5	0	0.264329	0.26434	0.38569	0.38571	0.505955	0.506195	0.518415	0.51847	0.55041	0.55062	0.575345	0.575415	0.592745	0.5928	0.621845	0.62197	0.62826	0.628415	0.641505	0.641565	0.652085	0.652125	0.65622	0.65634	0.66199	0.662035	0.681305	0.681345	0.686275	0.686375	0.71658	0.7169	0.727735	0.72778	0.736905	0.736935	0.7482	0.748435	0.7582	0.75832	0.78451	0.78454	0.791335	0.79161	0.80279
	371	0.198113	0.5	0	0.264593	0.264605	0.385886	0.385906	0.505705	0.505945	0.51811	0.518165	0.55048	0.550685	0.57553	0.5756	0.59264	0.592695	0.62182	0.621945	0.62817	0.628325	0.641545	0.641605	0.65196	0.652	0.6562	0.65632	0.661995	0.66204	0.681425	0.68146	0.686295	0.686395	0.716775	0.7171	0.727945	0.727995	0.736915	0.736945	0.7482	0.74844	0.75828	0.758395	0.784505	0.78453	0.791365	0.791645	0.802695
	372	0.2	0.5	0	0.26486	0.264871	0.386082	0.386102	0.50545	0.505695	0.517805	0.517865	0.55055	0.550755	0.575715	0.575785	0.592535	0.59259	0.621795	0.62192	0.62808	0.628235	0.641585	0.641645	0.651835	0.651875	0.656185	0.65631	0.661995	0.662045	0.68154	0.681575	0.68632	0.686415	0.71696	0.717295	0.72816	0.728215	0.736925	0.736955	0.748195	0.74844	0.75836	0.758475	0.784495	0.784525	0.791395	0.791675	0.802605
	373	0.201887	0.5	0	0.265128	0.265139	0.386279	0.386299	0.50519	0.505435	0.517505	0.517565	0.55062	0.55082	0.575905	0.57597	0.59243	0.592485	0.62177	0.621895	0.627985	0.62814	0.641625	0.64168	0.651705	0.651745	0.656175	0.656295	0.662	0.662045	0.681655	0.68169	0.68634	0.68644	0.717145	0.71748	0.728385	0.728445	0.736935	0.736965	0.748195	0.748435	0.758445	0.758555	0.78449	0.784515	0.791425	0.791705	0.802515
	374	0.203774	0.5	0	0.265397	0.265409	0.386477	0.386497	0.50493	0.50518	0.517205	0.517265	0.55069	0.55089	0.576085	0.576155	0.592325	0.592385	0.621745	0.62187	0.62789	0.628045	0.64166	0.64172	0.65158	0.65162	0.656165	0.65629	0.662005	0.66205	0.681765	0.681805	0.686365	0.68646	0.717315	0.717655	0.72861	0.728675	0.73695	0.73698	0.74819	0.748435	0.75853	0.75864	0.78448	0.78451	0.79145	0.791735	0.80243
	375	0.20566	0.5	0	0.265668	0.26568	0.386676	0.386697	0.50467	0.50492	0.516905	0.516965	0.55076	0.550955	0.57627	0.57634	0.59222	0.59228	0.62172	0.621845	0.627795	0.62795	0.641695	0.64175	0.651455	0.65149	0.656155	0.656285	0.66201	0.66206	0.68188	0.68192	0.686385	0.68648	0.717485	0.71783	0.728845	0.72891	0.73696	0.73699	0.74818	0.74843	0.75862	0.75873	0.784475	0.7845	0.791475	0.79176	0.802345
	376	0.207547	0.5	0	0.26594	0.265952	0.386877	0.386897	0.504405	0.504655	0.51661	0.516665	0.55083	0.551025	0.576455	0.57652	0.59212	0.59218	0.621695	0.62182	0.6277	0.627855	0.64173	0.641785	0.65133	0.651365	0.65615	0.65628	0.662015	0.662065	0.681995	0.68203	0.68641	0.6865	0.717645	0.717995	0.72908	0.729155	0.736975	0.737005	0.748175	0.748425	0.758715	0.75882	0.784465	0.784495	0.7915	0.791785	0.802265
	377	0.209434	0.5	0	0.266213	0.266226	0.387077	0.387098	0.50414	0.50439	0.516315	0.51637	0.5509	0.55109	0.57664	0.576705	0.59202	0.59208	0.62167	0.621795	0.6276	0.627755	0.64176	0.641815	0.6512	0.651235	0.65615	0.65628	0.662025	0.66207	0.682105	0.682145	0.68643	0.68652	0.7178	0.71815	0.729325	0.7294	0.73699	0.73702	0.748165	0.74842	0.75881	0.758915	0.78446	0.78449	0.791525	0.79181	0.802185
	378	0.211321	0.5	0	0.266489	0.2665	0.387279	0.3873	0.50387	0.504125	0.51602	0.516075	0.55097	0.55116	0.576825	0.57689	0.591915	0.591975	0.621645	0.621765	0.6275	0.627655	0.64179	0.641845	0.651075	0.65111	0.65615	0.656285	0.66203	0.66208	0.68222	0.682255	0.68645	0.686545	0.71795	0.718305	0.72957	0.72965	0.737005	0.73704	0.74816	0.74841	0.75891	0.759015	0.784455	0.784485	0.791545	0.791835	0.80211
	379	0.213208	0.5	0	0.266765	0.266777	0.387481	0.387503	0.5036	0.503855	0.515725	0.51578	0.55104	0.55123	0.577005	0.57707	0.591815	0.59188	0.62162	0.62174	0.627395	0.627555	0.64182	0.641875	0.65095	0.650985	0.656155	0.65629	0.66204	0.662085	0.68233	0.68237	0.686475	0.686565	0.71809	0.71845	0.72982	0.7299	0.737025	0.737055	0.74815	0.748405	0.759015	0.75912	0.78445	0.78448	0.79157	0.791855	0.80204
	380	0.215094	0.5	0	0.267043	0.267054	0.387685	0.387707	0.50333	0.50358	0.515435	0.51549	0.55111	0.551295	0.57719	0.577255	0.591715	0.59178	0.621595	0.621715	0.627295	0.627455	0.641845	0.6419	0.65082	0.650855	0.65616	0.6563	0.66205	0.662095	0.68244	0.68248	0.686495	0.686585	0.71823	0.71859	0.73007	0.730155	0.737045	0.73708	0.748135	0.748395	0.759125	0.759225	0.784445	0.784475	0.791585	0.791875	0.801965
	381	0.216981	0.5	0	0.267321	0.267334	0.387889	0.38791	0.503055	0.50331	0.515145	0.5152	0.55118	0.551365	0.57737	0.577435	0.59162	0.59168	0.62157	0.621695	0.62719	0.62735	0.64187	0.64192	0.650695	0.65073	0.65617	0.65631	0.662055	0.662105	0.68255	0.68259	0.686515	0.686605	0.71836	0.718725	0.730325	0.73041	0.737065	0.7371	0.748125	0.74838	0.759235	0.759335	0.78444	0.78447	0.791605	0.791895	0.8019
	382	0.218868	0.5	0	0.267601	0.267614	0.388094	0.388116	0.502775	0.50303	0.514855	0.51491	0.55125	0.55143	0.57755	0.577615	0.59152	0.591585	0.62155	0.62167	0.627085	0.627245	0.64189	0.641945	0.65057	0.650605	0.656185	0.65632	0.66207	0.662115	0.68266	0.6827	0.686535	0.686625	0.718485	0.718855	0.73058	0.73067	0.73709	0.737125	0.74811	0.74837	0.75935	0.75945	0.78444	0.784465	0.79162	0.79191	0.801835
	383	0.220755	0.5	0	0.267883	0.267896	0.3883	0.388321	0.5025	0.502755	0.514565	0.51462	0.55132	0.5515	0.57773	0.577795	0.59142	0.591485	0.621525	0.621645	0.626975	0.62714	0.64191	0.641965	0.650445	0.650475	0.656195	0.656335	0.66208	0.66213	0.68277	0.68281	0.68656	0.686645	0.71861	0.718975	0.73084	0.730925	0.73712	0.737155	0.748095	0.748355	0.75947	0.75957	0.784435	0.784465	0.791635	0.791925	0.80177
	384	0.222642	0.5	0	0.268166	0.268178	0.388506	0.388528	0.502215	0.502475	0.51428	0.51433	0.55139	0.55157	0.57791	0.57798	0.591325	0.59139	0.6215	0.62162	0.62687	0.62703	0.64193	0.641985	0.65032	0.65035	0.656215	0.656355	0.66209	0.66214	0.682875	0.682915	0.68658	0.686665	0.718725	0.719095	0.731095	0.73118	0.73715	0.737185	0.74808	0.74834	0.759595	0.75969	0.78443	0.78446	0.79165	0.79194	0.80171
	385	0.224528	0.5	0	0.26845	0.268462	0.388713	0.388736	0.501935	0.502195	0.513995	0.514045	0.55146	0.551635	0.578095	0.57816	0.59123	0.591295	0.621475	0.621595	0.62676	0.62692	0.641945	0.642	0.650195	0.650225	0.65623	0.656375	0.662105	0.662155	0.682985	0.683025	0.6866	0.68668	0.71884	0.71921	0.73135	0.731435	0.737185	0.737225	0.74806	0.748325	0.75972	0.759815	0.78443	0.78446	0.79166	0.79195	0.801655
	386	0.226415	0.5	0	0.268734	0.268746	0.388921	0.388943	0.50165	0.50191	0.51371	0.51376	0.55153	0.551705	0.57827	0.578335	0.591135	0.5912	0.621455	0.62157	0.62665	0.62681	0.64196	0.642015	0.65007	0.6501	0.656255	0.656395	0.66212	0.66217	0.68309	0.68313	0.68662	0.6867	0.71895	0.71932	0.731605	0.73169	0.73722	0.737265	0.748045	0.74831	0.75985	0.759945	0.78443	0.784455	0.79167	0.79196	0.8016
	387	0.228302	0.5	0	0.26902	0.269033	0.389129	0.389152	0.501365	0.501625	0.513425	0.513475	0.5516	0.551775	0.57845	0.578515	0.59104	0.591105	0.62143	0.62155	0.626535	0.6267	0.641975	0.642025	0.649945	0.649975	0.656275	0.65642	0.662135	0.662185	0.683195	0.683235	0.68664	0.68672	0.719055	0.71943	0.73186	0.73194	0.737265	0.73731	0.748025	0.74829	0.759985	0.76008	0.784425	0.784455	0.79168	0.79197	0.80155
	388	0.230189	0.5	0	0.269307	0.26932	0.389338	0.389361	0.50108	0.501335	0.513145	0.513195	0.551675	0.55184	0.57863	0.578695	0.590945	0.591015	0.621405	0.621525	0.626425	0.62659	0.641985	0.642035	0.64982	0.64985	0.6563	0.656445	0.66215	0.6622	0.6833	0.683345	0.68666	0.68674	0.71916	0.71953	0.732105	0.732185	0.737315	0.73736	0.748005	0.74827	0.760125	0.76022	0.784425	0.784455	0.79169	0.791975	0.801505
	389	0.232075	0.5	0	0.269595	0.269608	0.389547	0.38957	0.50079	0.50105	0.512865	0.51291	0.551745	0.55191	0.57881	0.578875	0.590855	0.590925	0.621385	0.6215	0.62631	0.626475	0.641995	0.642045	0.649695	0.649725	0.65633	0.656475	0.662165	0.662215	0.683405	0.68345	0.68668	0.68676	0.71926	0.71963	0.73235	0.732425	0.73737	0.737415	0.74798	0.74825	0.76027	0.76036	0.784425	0.784455	0.791695	0.79198	0.80146
	390	0.233962	0.5	0	0.269885	0.269897	0.389757	0.389781	0.5005	0.50076	0.512585	0.51263	0.551815	0.55198	0.578985	0.57905	0.59076	0.59083	0.62136	0.62148	0.626195	0.62636	0.642005	0.642055	0.64957	0.6496	0.65636	0.656505	0.662185	0.662235	0.68351	0.68355	0.6867	0.686775	0.719355	0.719725	0.73259	0.73266	0.73743	0.73748	0.74796	0.74823	0.760415	0.760505	0.784425	0.784455	0.791695	0.791985	0.80142
	391	0.235849	0.5	0	0.270174	0.270187	0.389968	0.389991	0.50021	0.50047	0.512305	0.51235	0.551885	0.552045	0.579165	0.57923	0.59067	0.59074	0.62134	0.621455	0.62608	0.626245	0.64201	0.64206	0.649445	0.649475	0.65639	0.656535	0.6622	0.662255	0.683615	0.683655	0.686715	0.686795	0.719445	0.71982	0.73282	0.73289	0.7375	0.73755	0.747935	0.748205	0.76057	0.76066	0.78443	0.784455	0.7917	0.791985	0.80138
	392	0.237736	0.5	0	0.270466	0.270479	0.390178	0.390203	0.499916	0.500175	0.51203	0.512075	0.551955	0.552115	0.57934	0.579405	0.59058	0.59065	0.62132	0.621435	0.62596	0.62613	0.642015	0.64206	0.64932	0.649355	0.65642	0.656565	0.66222	0.66227	0.683715	0.68376	0.686735	0.68681	0.719535	0.71991	0.733045	0.733105	0.737575	0.737635	0.74791	0.74818	0.760725	0.760815	0.78443	0.78446	0.7917	0.791985	0.801345
	393	0.239623	0.5	0	0.270757	0.27077	0.39039	0.390414	0.499621	0.499881	0.51175	0.511795	0.552025	0.55218	0.57952	0.57958	0.59049	0.590565	0.621295	0.621415	0.625845	0.62601	0.642015	0.642065	0.6492	0.64923	0.656455	0.6566	0.66224	0.662295	0.683815	0.68386	0.686755	0.68683	0.719625	0.719995	0.733255	0.733315	0.73766	0.737725	0.747885	0.748155	0.760885	0.760975	0.78443	0.78446	0.7917	0.791985	0.80131
	394	0.241509	0.5	0	0.27105	0.271063	0.390601	0.390626	0.499327	0.499586	0.511475	0.51152	0.552095	0.55225	0.579695	0.579755	0.590405	0.590475	0.621275	0.62139	0.625725	0.625895	0.642015	0.642065	0.649075	0.64911	0.656495	0.65664	0.662265	0.662315	0.68392	0.68396	0.686775	0.68685	0.71971	0.72008	0.73346	0.733515	0.73776	0.737825	0.74786	0.74813	0.76105	0.76114	0.784435	0.784465	0.791695	0.79198	0.801285
	395	0.243396	0.5	0	0.271344	0.271357	0.390814	0.390839	0.49903	0.499289	0.5112	0.511245	0.552165	0.55232	0.57987	0.57993	0.590315	0.59039	0.621255	0.62137	0.625605	0.625775	0.642015	0.64206	0.648955	0.648985	0.65653	0.656675	0.662285	0.662335	0.68402	0.68406	0.686795	0.686865	0.719795	0.720165	0.733655	0.733705	0.737865	0.737935	0.74783	0.7481	0.76122	0.761305	0.78444	0.78447	0.791695	0.791975	0.801255
	396	0.245283	0.5	0	0.271638	0.271651	0.391026	0.391051	0.498733	0.498992	0.51093	0.51097	0.552235	0.552385	0.580045	0.580105	0.59023	0.590305	0.621235	0.62135	0.625485	0.625655	0.64201	0.642055	0.64883	0.648865	0.65657	0.656715	0.66231	0.66236	0.684115	0.68416	0.68681	0.686885	0.719875	0.720245	0.733835	0.73388	0.737985	0.73806	0.7478	0.74807	0.761395	0.76148	0.784445	0.78447	0.791685	0.79197	0.801235
	397	0.24717	0.5	0	0.271933	0.271946	0.391239	0.391265	0.498435	0.498694	0.510655	0.510695	0.552305	0.552455	0.58022	0.58028	0.590145	0.59022	0.62121	0.62133	0.62536	0.625535	0.642005	0.64205	0.64871	0.648745	0.65661	0.656755	0.662335	0.662385	0.684215	0.68426	0.68683	0.6869	0.719955	0.72032	0.734005	0.73404	0.738115	0.73819	0.74777	0.74804	0.76157	0.761655	0.78445	0.784475	0.79168	0.79196	0.801215
	398	0.249057	0.5	0	0.272229	0.272242	0.391452	0.391478	0.498137	0.498395	0.510385	0.51042	0.552375	0.55252	0.580395	0.580455	0.590055	0.590135	0.62119	0.62131	0.62524	0.62541	0.642	0.642045	0.64859	0.648625	0.656655	0.6568	0.66236	0.66241	0.68431	0.68436	0.68685	0.686915	0.72003	0.7204	0.73416	0.73419	0.738255	0.73834	0.74774	0.74801	0.761755	0.76184	0.784455	0.784485	0.79167	0.79195	0.801195
	399	0.250943	0.5	0	0.272525	0.272539	0.391665	0.391692	0.497837	0.498096	0.510115	0.51015	0.55244	0.55259	0.58057	0.58063	0.589975	0.590055	0.62117	0.62129	0.625115	0.62529	0.64199	0.642035	0.64847	0.6485	0.656695	0.65684	0.662385	0.662435	0.68441	0.684455	0.686865	0.686935	0.72011	0.720475	0.7343	0.734325	0.73841	0.738495	0.74771	0.74798	0.761945	0.762025	0.78446	0.78449	0.79166	0.791935	0.801185
	400	0.25283	0.5	0	0.272823	0.272836	0.391879	0.391906	0.497538	0.497795	0.509845	0.50988	0.55251	0.552655	0.58074	0.5808	0.58989	0.58997	0.621155	0.62127	0.62499	0.625165	0.64198	0.642025	0.64835	0.64838	0.65674	0.656885	0.66241	0.662465	0.684505	0.68455	0.686885	0.68695	0.72018	0.720545	0.734425	0.73445	0.738575	0.738665	0.747675	0.747945	0.762135	0.76222	0.784465	0.784495	0.79165	0.791925	0.801175
	401	0.254717	0.5	0	0.273121	0.273135	0.392093	0.39212	0.497237	0.497494	0.509575	0.50961	0.55258	0.552725	0.580915	0.580975	0.58981	0.58989	0.621135	0.62125	0.62487	0.62504	0.64197	0.642015	0.64823	0.648265	0.656785	0.65693	0.66244	0.66249	0.6846	0.684645	0.6869	0.686965	0.720255	0.72062	0.734545	0.73456	0.73875	0.73884	0.74764	0.74791	0.76233	0.762415	0.784475	0.784505	0.79164	0.79191	0.801165
	402	0.256604	0.5	0	0.273419	0.273433	0.392307	0.392334	0.496937	0.497192	0.509305	0.50934	0.55265	0.55279	0.581085	0.581145	0.589725	0.58981	0.621115	0.62123	0.62474	0.624915	0.641955	0.642	0.64811	0.648145	0.65683	0.65698	0.66247	0.66252	0.68469	0.68474	0.68692	0.686985	0.720325	0.72069	0.734645	0.73466	0.738935	0.73903	0.747605	0.747875	0.762535	0.762615	0.784485	0.784515	0.791625	0.791895	0.80116
	403	0.258491	0.5	0	0.273718	0.273732	0.392521	0.392549	0.496635	0.496891	0.509035	0.50907	0.55272	0.55286	0.581255	0.581315	0.589645	0.58973	0.621095	0.62121	0.624615	0.62479	0.641945	0.641985	0.64799	0.648025	0.65688	0.657025	0.6625	0.66255	0.684785	0.684835	0.68694	0.687	0.720395	0.72076	0.734735	0.73475	0.73913	0.73923	0.74757	0.74784	0.76274	0.76282	0.784495	0.784525	0.79161	0.791875	0.80116
	404	0.260377	0.5	0	0.274018	0.274031	0.392735	0.392763	0.496333	0.496588	0.50877	0.5088	0.55279	0.552925	0.58143	0.58149	0.589565	0.589655	0.62108	0.621195	0.62449	0.624665	0.641925	0.64197	0.647875	0.647905	0.65693	0.657075	0.66253	0.662585	0.684875	0.684925	0.686955	0.687015	0.720465	0.720825	0.73482	0.73483	0.739335	0.73943	0.747535	0.747805	0.76295	0.76303	0.784505	0.784535	0.791595	0.79186	0.80116
	405	0.262264	0.5	0	0.274318	0.274332	0.39295	0.392977	0.496032	0.496286	0.508505	0.508535	0.552855	0.55299	0.5816	0.58166	0.58949	0.58958	0.62106	0.621175	0.62436	0.624535	0.64191	0.641955	0.647755	0.64779	0.656975	0.657125	0.662565	0.662615	0.684965	0.68502	0.686975	0.68703	0.720535	0.720895	0.73489	0.7349	0.739545	0.739645	0.747495	0.747765	0.763165	0.763245	0.784515	0.784545	0.79158	0.79184	0.801165
	406	0.264151	0.5	0	0.274618	0.274632	0.393163	0.393192	0.49573	0.495984	0.508235	0.508265	0.552925	0.55306	0.581765	0.581825	0.58941	0.589505	0.62104	0.62116	0.624235	0.62441	0.64189	0.641935	0.64764	0.647675	0.657025	0.657175	0.6626	0.66265	0.685055	0.68511	0.68699	0.68705	0.7206	0.72096	0.73495	0.734965	0.73976	0.73986	0.747455	0.747725	0.763385	0.76346	0.784525	0.784555	0.79156	0.79182	0.80117
	407	0.266038	0.5	0	0.274919	0.274933	0.393378	0.393406	0.495428	0.495681	0.50797	0.508	0.552995	0.553125	0.581935	0.581995	0.589335	0.58943	0.621025	0.62114	0.624105	0.62428	0.64187	0.641915	0.647525	0.647555	0.657075	0.657225	0.662635	0.662685	0.685145	0.685195	0.68701	0.687065	0.72067	0.721025	0.735005	0.73502	0.73998	0.74008	0.747415	0.747685	0.76361	0.763685	0.784535	0.78457	0.791545	0.7918	0.80118
	408	0.267925	0.5	0	0.27522	0.275234	0.393592	0.393621	0.495127	0.495378	0.507705	0.507735	0.55306	0.55319	0.582105	0.582165	0.58926	0.589355	0.62101	0.621125	0.623975	0.62415	0.64185	0.641895	0.647405	0.64744	0.65713	0.657275	0.66267	0.66272	0.68523	0.685285	0.687025	0.68708	0.720735	0.72109	0.73505	0.735065	0.740205	0.740305	0.747375	0.747645	0.763835	0.76391	0.78455	0.78458	0.791525	0.79178	0.801195
	409	0.269811	0.5	0	0.275522	0.275536	0.393807	0.393836	0.494825	0.495076	0.50744	0.50747	0.55313	0.553255	0.58227	0.58233	0.589185	0.589285	0.62099	0.621105	0.623845	0.62402	0.641825	0.64187	0.64729	0.647325	0.65718	0.657325	0.662705	0.662755	0.685315	0.68537	0.687045	0.687095	0.7208	0.721155	0.73509	0.735105	0.740435	0.74053	0.747335	0.747605	0.76407	0.764145	0.784565	0.784595	0.791505	0.791755	0.80121
	410	0.271698	0.5	0	0.275824	0.275838	0.39402	0.394049	0.494524	0.494774	0.50718	0.507205	0.5532	0.553325	0.582435	0.582495	0.589115	0.589215	0.620975	0.62109	0.623715	0.62389	0.6418	0.641845	0.647175	0.64721	0.65723	0.65738	0.662745	0.662795	0.6854	0.68546	0.687065	0.687115	0.720865	0.72122	0.735125	0.735145	0.740665	0.74076	0.747295	0.74756	0.764305	0.76438	0.78458	0.78461	0.79149	0.791735	0.80123
	411	0.273585	0.5	0	0.276126	0.27614	0.394234	0.394264	0.494223	0.494472	0.506915	0.50694	0.553265	0.55339	0.5826	0.582665	0.589045	0.589145	0.62096	0.621075	0.623585	0.62376	0.641775	0.64182	0.64706	0.647095	0.657285	0.65743	0.662785	0.662835	0.685485	0.685545	0.68708	0.68713	0.72093	0.72128	0.735155	0.735175	0.740895	0.74099	0.74725	0.74752	0.764545	0.76462	0.784595	0.78463	0.79147	0.79171	0.80125
	412	0.275472	0.5	0	0.276428	0.276442	0.394448	0.394478	0.493922	0.494171	0.50665	0.50668	0.553335	0.553455	0.582765	0.58283	0.588975	0.58908	0.62094	0.62106	0.62345	0.62363	0.64175	0.641795	0.646945	0.64698	0.657335	0.65748	0.662825	0.662875	0.685565	0.685625	0.6871	0.687145	0.72099	0.721345	0.735185	0.7352	0.74113	0.74122	0.74721	0.747475	0.76479	0.764865	0.78461	0.784645	0.79145	0.791685	0.80127
	413	0.277358	0.5	0	0.27673	0.276745	0.394661	0.394691	0.493622	0.49387	0.50639	0.506415	0.5534	0.55352	0.58293	0.58299	0.588905	0.589015	0.620925	0.621045	0.62332	0.623495	0.64172	0.64177	0.646835	0.64687	0.65739	0.657535	0.662865	0.662915	0.685645	0.68571	0.68712	0.687165	0.721055	0.721405	0.735205	0.735225	0.74136	0.741455	0.747165	0.74743	0.76504	0.76511	0.784625	0.784665	0.79143	0.791665	0.801295
	414	0.279245	0.5	0	0.277033	0.277048	0.394875	0.394906	0.493322	0.493569	0.506125	0.506155	0.553465	0.553585	0.58309	0.583155	0.58884	0.58895	0.62091	0.62103	0.62319	0.623365	0.64169	0.64174	0.64672	0.646755	0.657445	0.65759	0.66291	0.662955	0.685725	0.68579	0.68714	0.68718	0.721115	0.721465	0.735225	0.735245	0.74159	0.741685	0.74712	0.747385	0.765295	0.765365	0.784645	0.784685	0.791415	0.79164	0.801325
	415	0.281132	0.5	0	0.277336	0.27735	0.395087	0.395118	0.493024	0.49327	0.505865	0.505895	0.553535	0.55365	0.58325	0.583315	0.588775	0.58889	0.620895	0.621015	0.623055	0.623235	0.64166	0.64171	0.64661	0.646645	0.657495	0.65764	0.66295	0.663	0.685805	0.685865	0.68716	0.6872	0.72118	0.72153	0.73524	0.73526	0.741825	0.741915	0.747075	0.747335	0.76555	0.76562	0.784665	0.784705	0.791395	0.79162	0.801355
	416	0.283019	0.5	0	0.277639	0.277653	0.3953	0.395332	0.492725	0.49297	0.5056	0.50563	0.5536	0.553715	0.58341	0.583475	0.58871	0.58883	0.620875	0.621	0.622925	0.6231	0.64163	0.64168	0.646495	0.64653	0.65755	0.657695	0.662995	0.663045	0.68588	0.685945	0.68718	0.687215	0.72124	0.72159	0.73525	0.735275	0.74205	0.74214	0.74703	0.74729	0.76581	0.76588	0.78468	0.784725	0.79138	0.791595	0.801385
	417	0.284906	0.5	0	0.277942	0.277956	0.395512	0.395544	0.492428	0.492672	0.50534	0.50537	0.553665	0.55378	0.583565	0.583635	0.58865	0.58877	0.62086	0.620985	0.62279	0.622965	0.6416	0.64165	0.646385	0.64642	0.6576	0.65775	0.663045	0.66309	0.685955	0.68602	0.6872	0.687235	0.721305	0.72165	0.735265	0.735285	0.74228	0.742365	0.74698	0.747245	0.766075	0.76614	0.7847	0.784745	0.791365	0.791575	0.80142
	418	0.286792	0.5	0	0.278245	0.278259	0.395724	0.395757	0.492132	0.492375	0.50508	0.50511	0.55373	0.553845	0.58372	0.58379	0.58859	0.588715	0.620845	0.62097	0.62266	0.622835	0.641565	0.64162	0.646275	0.64631	0.657655	0.6578	0.66309	0.66314	0.686025	0.686095	0.68722	0.687255	0.721365	0.72171	0.73527	0.735295	0.742505	0.74259	0.746935	0.747195	0.76634	0.766405	0.78472	0.78477	0.79135	0.791555	0.80146
	419	0.288679	0.5	0	0.278547	0.278562	0.395936	0.395968	0.491837	0.492078	0.50482	0.50485	0.5538	0.553905	0.583875	0.58395	0.58853	0.588665	0.62083	0.62095	0.622525	0.6227	0.641535	0.641585	0.646165	0.6462	0.65771	0.657855	0.66314	0.663185	0.686095	0.686165	0.687245	0.687275	0.721425	0.72177	0.73528	0.7353	0.74273	0.742815	0.746885	0.747145	0.76661	0.766675	0.784745	0.784795	0.791335	0.79154	0.8015
	420	0.290566	0.5	0	0.278849	0.278864	0.396147	0.39618	0.491542	0.491783	0.50456	0.50459	0.553865	0.55397	0.584025	0.5841	0.588475	0.58861	0.62081	0.620935	0.622395	0.62257	0.6415	0.641555	0.646055	0.64609	0.65776	0.657905	0.663185	0.663235	0.68616	0.686235	0.68727	0.687295	0.721485	0.72183	0.73528	0.735305	0.74295	0.743035	0.74684	0.7471	0.76688	0.766945	0.784765	0.78482	0.791325	0.79152	0.80154
	421	0.292453	0.5	0	0.279152	0.279166	0.396357	0.39639	0.491249	0.491489	0.504295	0.504335	0.55393	0.554035	0.584175	0.584255	0.588425	0.588565	0.620795	0.62092	0.622265	0.622435	0.641465	0.64152	0.645945	0.64598	0.657815	0.65796	0.663235	0.663285	0.686225	0.6863	0.687295	0.68732	0.721545	0.72189	0.735285	0.735305	0.74317	0.74325	0.74679	0.74705	0.767155	0.76722	0.784785	0.784845	0.791315	0.791505	0.80158
	422	0.29434	0.5	0	0.279454	0.279469	0.396568	0.396601	0.490957	0.491196	0.504035	0.504075	0.553995	0.554095	0.58432	0.584405	0.588375	0.58852	0.620775	0.620905	0.622135	0.622305	0.641425	0.641485	0.64584	0.645875	0.657865	0.65801	0.66329	0.663335	0.68629	0.686365	0.68732	0.687345	0.721605	0.72195	0.735285	0.73531	0.743385	0.743465	0.74674	0.747	0.767435	0.767495	0.78481	0.78487	0.79131	0.79149	0.801625
	423	0.296226	0.5	0	0.279756	0.279771	0.396776	0.39681	0.490667	0.490905	0.50378	0.503815	0.55406	0.55416	0.584465	0.58455	0.588325	0.58848	0.620755	0.620885	0.622005	0.622175	0.64139	0.64145	0.64573	0.645765	0.65792	0.658065	0.66334	0.663385	0.68635	0.68643	0.687345	0.68737	0.721665	0.72201	0.735285	0.73531	0.7436	0.743675	0.74669	0.74695	0.767715	0.767775	0.784835	0.7849	0.791305	0.79148	0.801675
	424	0.298113	0.5	0	0.280058	0.280073	0.396985	0.39702	0.490378	0.490615	0.50352	0.50356	0.554125	0.554225	0.584605	0.584695	0.588285	0.588445	0.62073	0.620865	0.62188	0.622045	0.64135	0.64141	0.645625	0.64566	0.65797	0.658115	0.663395	0.66344	0.68641	0.68649	0.687375	0.687395	0.721725	0.722065	0.735285	0.73531	0.74381	0.743885	0.74664	0.7469	0.767995	0.768055	0.784855	0.784925	0.7913	0.79147	0.80172
	425	0.3	0.5	0	0.280359	0.280374	0.397193	0.397228	0.49009	0.490326	0.50326	0.5033	0.554185	0.554285	0.58474	0.584835	0.588245	0.58841	0.620705	0.620845	0.62176	0.62192	0.641315	0.641375	0.645515	0.64555	0.65802	0.65817	0.66345	0.663495	0.68646	0.686545	0.687405	0.687425	0.721785	0.722125	0.735285	0.735305	0.744015	0.744085	0.74659	0.74685	0.768275	0.768335	0.78488	0.784955	0.791305	0.791465	0.80177
	426	0.301887	0.5	0	0.28066	0.280676	0.397401	0.397435	0.489804	0.490038	0.503	0.503045	0.55425	0.554345	0.58487	0.584975	0.58821	0.588385	0.620675	0.62082	0.62164	0.621795	0.641275	0.641335	0.64541	0.645445	0.658075	0.65822	0.663505	0.66355	0.686515	0.686595	0.68744	0.687455	0.721845	0.722185	0.73528	0.735305	0.744215	0.744285	0.746545	0.7468	0.76856	0.76862	0.784905	0.784985	0.79131	0.791465	0.801825
	427	0.303774	0.5	0	0.280961	0.280976	0.397608	0.397643	0.489519	0.489753	0.50274	0.502785	0.554315	0.55441	0.584995	0.585105	0.58818	0.58836	0.62064	0.62079	0.621525	0.621675	0.641235	0.6413	0.645305	0.64534	0.658125	0.65827	0.66356	0.663605	0.68656	0.686645	0.687475	0.68749	0.721905	0.722245	0.73528	0.7353	0.74441	0.744485	0.746495	0.746755	0.768845	0.768905	0.78493	0.785015	0.791315	0.791465	0.801875
	428	0.30566	0.5	0	0.281261	0.281276	0.397813	0.397849	0.489237	0.489469	0.502485	0.50253	0.554375	0.55447	0.58512	0.58523	0.588155	0.588345	0.6206	0.620755	0.62142	0.62156	0.641195	0.64126	0.6452	0.645235	0.658175	0.65832	0.66362	0.66366	0.68661	0.68669	0.68751	0.687525	0.721965	0.722305	0.735275	0.735295	0.744605	0.744675	0.746445	0.746705	0.76913	0.76919	0.784955	0.785045	0.79133	0.79147	0.80193
	429	0.307547	0.5	0	0.28156	0.281576	0.398018	0.398054	0.488955	0.489187	0.502225	0.502275	0.55444	0.55453	0.58523	0.585355	0.588135	0.588335	0.62055	0.62071	0.621325	0.621455	0.641155	0.64122	0.6451	0.64513	0.658225	0.65837	0.663675	0.66372	0.68665	0.686735	0.68755	0.687565	0.722025	0.722365	0.735265	0.73529	0.74479	0.74486	0.7464	0.74666	0.76942	0.769475	0.78498	0.785075	0.79135	0.79148	0.801985
	430	0.309434	0.5	0	0.28186	0.281875	0.398223	0.398259	0.488677	0.488907	0.501965	0.502015	0.5545	0.55459	0.58534	0.585465	0.588125	0.58833	0.620485	0.62066	0.62124	0.62136	0.641115	0.64118	0.644995	0.64503	0.658275	0.65842	0.663735	0.66378	0.68669	0.686775	0.687595	0.687605	0.722085	0.72242	0.73526	0.735285	0.744975	0.74504	0.746355	0.746615	0.769705	0.76976	0.785005	0.785105	0.79137	0.791495	0.802045
	431	0.311321	0.5	0	0.282158	0.282174	0.398426	0.398462	0.488399	0.488629	0.50171	0.50176	0.554565	0.55465	0.58544	0.585575	0.588125	0.58834	0.62041	0.620595	0.62117	0.621275	0.641075	0.64114	0.64489	0.644925	0.658325	0.65847	0.663795	0.663835	0.686725	0.68681	0.687635	0.687645	0.722145	0.72248	0.735255	0.735275	0.74515	0.74521	0.746315	0.74658	0.76999	0.77004	0.78503	0.785135	0.7914	0.791515	0.802105
	432	0.313208	0.5	0	0.282456	0.282471	0.398628	0.398666	0.488124	0.488353	0.50145	0.501505	0.554625	0.55471	0.58553	0.58567	0.588135	0.58835	0.620325	0.620515	0.621105	0.621205	0.64103	0.6411	0.64479	0.644825	0.65837	0.65852	0.663855	0.6639	0.68676	0.686845	0.68768	0.68769	0.722205	0.72254	0.735245	0.73527	0.745315	0.74537	0.74628	0.746545	0.770275	0.770325	0.78505	0.785165	0.791435	0.79154	0.802165
	433	0.315094	0.5	0	0.282753	0.282769	0.39883	0.398867	0.487851	0.488078	0.501195	0.50125	0.554685	0.55477	0.585615	0.58576	0.58815	0.588375	0.620225	0.62042	0.62106	0.62115	0.64099	0.64106	0.64469	0.64472	0.65842	0.658565	0.663915	0.66396	0.68679	0.686875	0.68773	0.687735	0.722265	0.7226	0.73524	0.73526	0.745465	0.74551	0.74626	0.746525	0.77056	0.77061	0.785075	0.785195	0.791475	0.79157	0.802225
	434	0.316981	0.5	0	0.28305	0.283066	0.399031	0.399068	0.48758	0.487806	0.500935	0.500995	0.55475	0.55483	0.58569	0.585835	0.58818	0.58841	0.620115	0.62032	0.62102	0.621105	0.640945	0.641015	0.644585	0.64462	0.658465	0.658615	0.66398	0.66402	0.686815	0.6869	0.687775	0.687785	0.722325	0.72266	0.73523	0.735255	0.745595	0.745625	0.74626	0.74652	0.770845	0.77089	0.785095	0.785225	0.79152	0.791605	0.80229
	435	0.318868	0.5	0	0.283345	0.283361	0.39923	0.399268	0.487312	0.487536	0.50068	0.50074	0.55481	0.55489	0.58575	0.585905	0.58822	0.58845	0.62	0.620205	0.620985	0.621075	0.640905	0.640975	0.644485	0.64452	0.658515	0.65866	0.66404	0.664085	0.686845	0.686925	0.687825	0.687835	0.722385	0.72272	0.73522	0.735245	0.7457	0.745705	0.746295	0.746535	0.771125	0.77117	0.78512	0.785255	0.791575	0.79165	0.802355
	436	0.320755	0.5	0	0.283641	0.283656	0.399429	0.399467	0.487045	0.487269	0.500425	0.500485	0.55487	0.55495	0.585805	0.58596	0.58827	0.588505	0.619875	0.620085	0.62096	0.621045	0.64086	0.640935	0.64439	0.64442	0.65856	0.65871	0.664105	0.664145	0.686865	0.686945	0.687875	0.687885	0.722445	0.72278	0.735215	0.735235	0.74574	0.745775	0.74637	0.746585	0.771405	0.77145	0.78514	0.78528	0.791635	0.791705	0.80242
	437	0.322642	0.5	0	0.283934	0.28395	0.399626	0.399664	0.486781	0.487004	0.500165	0.50023	0.55493	0.555005	0.58585	0.586005	0.588335	0.58857	0.61975	0.61996	0.62094	0.621025	0.640815	0.64089	0.64429	0.64432	0.658605	0.658755	0.66417	0.66421	0.68689	0.686965	0.687925	0.687935	0.722505	0.72284	0.735205	0.735225	0.74574	0.74581	0.746475	0.746665	0.77168	0.771725	0.785155	0.78531	0.791705	0.791765	0.802485
	438	0.324528	0.5	0	0.284228	0.284243	0.399822	0.399861	0.48652	0.486741	0.49991	0.499974	0.55499	0.555065	0.585885	0.586035	0.588405	0.58864	0.619615	0.61983	0.62092	0.62101	0.640775	0.64085	0.64419	0.644225	0.65865	0.6588	0.664235	0.664275	0.68691	0.686985	0.68798	0.687985	0.722565	0.7229	0.735195	0.735215	0.745715	0.745815	0.746605	0.74677	0.771955	0.771995	0.785175	0.785335	0.791785	0.791835	0.80255
	439	0.326415	0.5	0	0.284519	0.284535	0.400017	0.400056	0.486261	0.486482	0.499654	0.499721	0.555045	0.555125	0.585915	0.58606	0.58849	0.588725	0.619485	0.619695	0.62091	0.620995	0.64073	0.640805	0.644095	0.644125	0.658695	0.658845	0.6643	0.66434	0.686925	0.687	0.68803	0.68804	0.722625	0.72296	0.735185	0.735205	0.74568	0.7458	0.74674	0.746895	0.772225	0.772265	0.78519	0.785355	0.79187	0.791915	0.80262
	440	0.328302	0.5	0	0.284811	0.284826	0.400211	0.40025	0.486005	0.486224	0.499398	0.499466	0.555105	0.55518	0.585935	0.586075	0.588585	0.588815	0.619345	0.61956	0.620895	0.620985	0.640685	0.64076	0.643995	0.64403	0.65874	0.65889	0.664365	0.664405	0.68694	0.687015	0.688085	0.688095	0.722685	0.72302	0.73517	0.735195	0.745635	0.74577	0.746885	0.74703	0.77249	0.772535	0.785205	0.78538	0.791965	0.792005	0.80269
	441	0.330189	0.5	0	0.285101	0.285117	0.400403	0.400443	0.485751	0.485969	0.499142	0.499213	0.555165	0.555235	0.585945	0.586085	0.58869	0.58891	0.61921	0.61942	0.620885	0.62098	0.64064	0.64072	0.6439	0.643935	0.658785	0.65893	0.664435	0.66447	0.686955	0.68703	0.688135	0.688145	0.72275	0.72308	0.73516	0.73518	0.745585	0.74573	0.747025	0.747165	0.772755	0.772795	0.785215	0.7854	0.79207	0.7921	0.80276
	442	0.332075	0.5	0	0.28539	0.285406	0.400594	0.400635	0.4855	0.485718	0.498887	0.49896	0.55522	0.555295	0.58595	0.58608	0.5888	0.58902	0.61907	0.619285	0.62088	0.62097	0.640595	0.640675	0.643805	0.64384	0.658825	0.658975	0.6645	0.664535	0.68697	0.68704	0.68819	0.6882	0.72281	0.72314	0.73515	0.73517	0.745535	0.745685	0.74717	0.747305	0.773015	0.773055	0.78523	0.785415	0.792185	0.792215	0.80283
	443	0.333962	0.5	0	0.285677	0.285693	0.400784	0.400825	0.485252	0.485469	0.498632	0.498706	0.55528	0.55535	0.58595	0.586075	0.588915	0.58913	0.618925	0.61914	0.62087	0.620965	0.64055	0.64063	0.64371	0.643745	0.658865	0.659015	0.66457	0.664605	0.686985	0.68705	0.68824	0.688255	0.72287	0.7232	0.73514	0.73516	0.74548	0.745635	0.747315	0.74745	0.77327	0.773305	0.785235	0.785435	0.792305	0.792335	0.802905
	444	0.335849	0.5	0	0.285965	0.285981	0.400973	0.401014	0.485007	0.485222	0.498377	0.498453	0.555335	0.555405	0.58594	0.586065	0.58904	0.589245	0.618785	0.619	0.620865	0.62096	0.640505	0.64059	0.643615	0.64365	0.65891	0.65906	0.664635	0.66467	0.686995	0.68706	0.688295	0.68831	0.72293	0.72326	0.735125	0.73515	0.745425	0.74558	0.747455	0.74759	0.77352	0.773555	0.78524	0.785445	0.79244	0.79247	0.802975
	445	0.337736	0.5	0	0.28625	0.286266	0.40116	0.401201	0.484765	0.484978	0.498123	0.4982	0.55539	0.55546	0.58593	0.586045	0.589165	0.58937	0.618645	0.61886	0.62086	0.620955	0.640465	0.640545	0.643525	0.643555	0.65895	0.6591	0.664705	0.66474	0.687005	0.68707	0.68835	0.68836	0.72299	0.72332	0.735115	0.735135	0.74537	0.745525	0.747595	0.74773	0.773765	0.7738	0.785245	0.785455	0.79258	0.79262	0.80305
	446	0.339623	0.5	0	0.286534	0.28655	0.401345	0.401387	0.484525	0.484739	0.497869	0.497948	0.55545	0.555515	0.585915	0.586025	0.5893	0.589495	0.6185	0.618715	0.62086	0.620955	0.64042	0.6405	0.64343	0.643465	0.65899	0.65914	0.664775	0.664805	0.687015	0.68708	0.6884	0.688415	0.72305	0.72338	0.735105	0.735125	0.74531	0.74547	0.747735	0.74787	0.774005	0.77404	0.785245	0.785465	0.792735	0.792775	0.803125
	447	0.341509	0.5	0	0.286816	0.286832	0.401529	0.401572	0.484289	0.484501	0.497615	0.497696	0.555505	0.555565	0.5859	0.586005	0.589435	0.589625	0.618355	0.61857	0.620855	0.62095	0.640375	0.64046	0.64334	0.64337	0.65903	0.65918	0.66484	0.664875	0.687025	0.68709	0.68845	0.68847	0.72311	0.72344	0.73509	0.73511	0.745255	0.74541	0.74787	0.748005	0.77424	0.774275	0.785245	0.78547	0.7929	0.79295	0.8032
	448	0.343396	0.5	0	0.287098	0.287114	0.401711	0.401755	0.484057	0.484267	0.497362	0.497444	0.55556	0.55562	0.58588	0.58598	0.58957	0.58976	0.61821	0.61843	0.620855	0.62095	0.64033	0.640415	0.64325	0.64328	0.65907	0.65922	0.66491	0.664945	0.687035	0.687095	0.688505	0.68852	0.72317	0.7235	0.73508	0.7351	0.745195	0.745355	0.748005	0.74814	0.77447	0.7745	0.78524	0.78547	0.793075	0.79313	0.803275
	449	0.345283	0.5	0	0.287378	0.287394	0.401892	0.401936	0.483827	0.484036	0.497109	0.497192	0.555615	0.555675	0.585855	0.58595	0.589715	0.589895	0.618065	0.618285	0.620855	0.62095	0.640285	0.64037	0.64316	0.64319	0.65911	0.65926	0.66498	0.665015	0.687045	0.6871	0.688555	0.688575	0.72323	0.72356	0.735065	0.735085	0.745135	0.745295	0.748135	0.74827	0.774695	0.77472	0.785235	0.78547	0.793265	0.793325	0.80335
	450	0.34717	0.5	0	0.287656	0.287672	0.402072	0.402116	0.4836	0.483809	0.496856	0.496941	0.555665	0.555725	0.58583	0.58592	0.589855	0.590035	0.61792	0.61814	0.620855	0.62095	0.64024	0.640325	0.64307	0.6431	0.659145	0.659295	0.66505	0.66508	0.68705	0.687105	0.688605	0.688625	0.72329	0.72362	0.735055	0.735075	0.745075	0.745235	0.748265	0.7484	0.77491	0.77494	0.78523	0.78547	0.793465	0.79353	0.803425
	451	0.349057	0.5	0	0.287933	0.28795	0.402249	0.402294	0.483378	0.483584	0.496603	0.49669	0.55572	0.55578	0.585805	0.58589	0.59	0.590175	0.617775	0.617995	0.620855	0.62095	0.640195	0.640285	0.64298	0.64301	0.659185	0.659335	0.66512	0.66515	0.68706	0.687115	0.688655	0.688675	0.723355	0.723685	0.73504	0.73506	0.745015	0.74517	0.74839	0.74853	0.77512	0.775145	0.785215	0.785465	0.793675	0.79375	0.803505
	452	0.350943	0.5	0	0.288208	0.288225	0.402426	0.40247	0.483158	0.483364	0.49635	0.49644	0.555775	0.55583	0.585775	0.585855	0.59015	0.590315	0.617625	0.617845	0.620855	0.620955	0.64015	0.64024	0.64289	0.642925	0.65922	0.65937	0.66519	0.66522	0.687065	0.68712	0.688705	0.688725	0.723415	0.723745	0.73503	0.73505	0.744955	0.74511	0.748515	0.748655	0.775325	0.77535	0.785205	0.785455	0.7939	0.79398	0.80358
	453	0.35283	0.5	0	0.288482	0.288498	0.4026	0.402645	0.482942	0.483146	0.496098	0.49619	0.555825	0.555885	0.585745	0.585825	0.590295	0.59046	0.61748	0.6177	0.620855	0.620955	0.640105	0.640195	0.642805	0.642835	0.659255	0.65941	0.66526	0.66529	0.68707	0.68712	0.688755	0.688775	0.723475	0.723805	0.735015	0.735035	0.744895	0.74505	0.748635	0.74878	0.775525	0.77555	0.78519	0.78544	0.794135	0.79422	0.80366
	454	0.354717	0.5	0	0.288754	0.28877	0.402773	0.402818	0.482729	0.482933	0.495847	0.495941	0.55588	0.555935	0.585715	0.58579	0.590445	0.590605	0.617335	0.617555	0.62086	0.620955	0.64006	0.640155	0.642715	0.64275	0.65929	0.659445	0.66533	0.66536	0.687075	0.687125	0.688805	0.688825	0.723535	0.723865	0.735005	0.735025	0.744835	0.744985	0.748755	0.7489	0.775715	0.77574	0.78517	0.78543	0.79438	0.794475	0.80374
	455	0.356604	0.5	0	0.289024	0.28904	0.402944	0.40299	0.48252	0.482722	0.495596	0.495691	0.55593	0.555985	0.585685	0.585755	0.590595	0.590755	0.617185	0.61741	0.62086	0.62096	0.64002	0.64011	0.64263	0.642665	0.659325	0.65948	0.6654	0.66543	0.68708	0.68713	0.68885	0.688875	0.723595	0.723925	0.73499	0.73501	0.744775	0.744925	0.74887	0.74902	0.7759	0.775925	0.78515	0.78541	0.79464	0.794735	0.80382
	456	0.358491	0.5	0	0.289293	0.289309	0.403113	0.403159	0.482314	0.482516	0.495345	0.495442	0.55598	0.556035	0.58565	0.58572	0.590745	0.5909	0.61704	0.61726	0.620865	0.620965	0.639975	0.640065	0.642545	0.64258	0.65936	0.659515	0.66547	0.6655	0.687085	0.687135	0.6889	0.688925	0.723655	0.723985	0.73498	0.734995	0.744715	0.74486	0.748985	0.74914	0.77608	0.7761	0.78513	0.78539	0.79491	0.79501	0.803895
	457	0.360377	0.5	0	0.289559	0.289575	0.40328	0.403326	0.482112	0.482313	0.495096	0.495194	0.55603	0.556085	0.58562	0.585685	0.5909	0.59105	0.616895	0.617115	0.620865	0.620965	0.63993	0.640025	0.642465	0.642495	0.659395	0.65955	0.66554	0.665565	0.68709	0.687135	0.688945	0.68897	0.723715	0.72405	0.734965	0.734985	0.744655	0.7448	0.7491	0.749255	0.776255	0.776275	0.785105	0.78537	0.79519	0.795295	0.80398
	458	0.362264	0.5	0	0.289824	0.28984	0.403446	0.403492	0.481915	0.482114	0.494845	0.494945	0.55608	0.55613	0.585585	0.58565	0.59105	0.5912	0.616745	0.61697	0.62087	0.62097	0.639885	0.63998	0.64238	0.64241	0.65943	0.659585	0.66561	0.665635	0.687095	0.68714	0.68899	0.689015	0.723775	0.72411	0.734955	0.73497	0.74459	0.744735	0.74921	0.749365	0.77642	0.77644	0.785075	0.785345	0.795485	0.79559	0.80406
	459	0.364151	0.5	0	0.290087	0.290103	0.403609	0.403656	0.48172	0.481919	0.494596	0.494698	0.55613	0.55618	0.585555	0.585615	0.591205	0.59135	0.6166	0.61682	0.620875	0.620975	0.639845	0.63994	0.642295	0.64233	0.65946	0.659615	0.66568	0.665705	0.6871	0.68714	0.689035	0.689065	0.723835	0.72417	0.73494	0.73496	0.74453	0.744675	0.74932	0.74948	0.776585	0.7766	0.78505	0.78532	0.795785	0.795895	0.80414
	460	0.366038	0.5	0	0.290347	0.290363	0.40377	0.403818	0.48153	0.481727	0.494347	0.494451	0.55618	0.55623	0.58552	0.585575	0.591355	0.5915	0.61645	0.616675	0.620875	0.62098	0.6398	0.639895	0.642215	0.642245	0.659495	0.65965	0.66575	0.665775	0.6871	0.687145	0.68908	0.68911	0.723895	0.72423	0.73493	0.734945	0.74447	0.74461	0.749425	0.749585	0.77674	0.776755	0.78502	0.785295	0.796095	0.796215	0.80422
	461	0.367925	0.5	0	0.290606	0.290623	0.40393	0.403978	0.481344	0.48154	0.4941	0.494204	0.55623	0.556275	0.585485	0.58554	0.59151	0.59165	0.6163	0.616525	0.62088	0.620985	0.63976	0.639855	0.642135	0.642165	0.659525	0.65968	0.665815	0.66584	0.687105	0.687145	0.689125	0.689155	0.723955	0.72429	0.734915	0.734935	0.74441	0.744545	0.74953	0.749695	0.776885	0.7769	0.78499	0.785265	0.79642	0.796535	0.804305
	462	0.369811	0.5	0	0.290862	0.290879	0.404088	0.404137	0.481162	0.481357	0.493851	0.493959	0.556275	0.55632	0.585455	0.585505	0.591665	0.5918	0.616155	0.61638	0.620885	0.62099	0.639715	0.639815	0.642055	0.642085	0.659555	0.659715	0.665885	0.66591	0.687105	0.68715	0.68917	0.689195	0.724015	0.72435	0.734905	0.73492	0.74435	0.744485	0.74963	0.7498	0.77703	0.777045	0.784955	0.78523	0.79675	0.79687	0.804385
	463	0.371698	0.5	0	0.291117	0.291133	0.404243	0.404292	0.480984	0.481177	0.493605	0.493713	0.556325	0.55637	0.58542	0.58547	0.591815	0.591955	0.616005	0.616235	0.62089	0.620995	0.639675	0.63977	0.641975	0.642005	0.65959	0.659745	0.665955	0.66598	0.68711	0.68715	0.68921	0.68924	0.724075	0.72441	0.73489	0.734905	0.74429	0.74442	0.74973	0.7499	0.77717	0.77718	0.78492	0.7852	0.79709	0.79721	0.80447
	464	0.373585	0.5	0	0.291368	0.291386	0.404397	0.404446	0.480809	0.481002	0.493358	0.493468	0.55637	0.556415	0.585385	0.585435	0.59197	0.592105	0.61586	0.616085	0.6209	0.621	0.63963	0.63973	0.641895	0.641925	0.65962	0.659775	0.666025	0.666045	0.687115	0.68715	0.689255	0.689285	0.724135	0.72447	0.73488	0.734895	0.744225	0.74436	0.74983	0.75	0.7773	0.777315	0.784885	0.785165	0.797435	0.79756	0.804555
	465	0.375472	0.5	0	0.291619	0.291635	0.404548	0.404598	0.480639	0.48083	0.493112	0.493224	0.556415	0.55646	0.585355	0.5854	0.592125	0.592255	0.61571	0.61594	0.620905	0.621005	0.63959	0.63969	0.64182	0.64185	0.65965	0.659805	0.66609	0.666115	0.687115	0.68715	0.689295	0.689325	0.724195	0.72453	0.734865	0.73488	0.744165	0.744295	0.749925	0.7501	0.77743	0.77744	0.78485	0.78513	0.797795	0.79792	0.804635
	466	0.377358	0.5	0	0.291866	0.291882	0.404698	0.404748	0.480473	0.480663	0.492867	0.49298	0.556465	0.556505	0.58532	0.585365	0.59228	0.59241	0.615565	0.61579	0.62091	0.62101	0.63955	0.63965	0.641745	0.64177	0.65968	0.659835	0.66616	0.66618	0.687115	0.68715	0.689335	0.689365	0.724255	0.72459	0.734855	0.73487	0.744105	0.744235	0.75002	0.750195	0.77755	0.77756	0.78481	0.78509	0.798155	0.798285	0.80472
	467	0.379245	0.5	0	0.292111	0.292128	0.404846	0.404896	0.480311	0.4805	0.492622	0.492737	0.55651	0.55655	0.58529	0.58533	0.59243	0.59256	0.615415	0.615645	0.620915	0.62102	0.639505	0.63961	0.641665	0.641695	0.659705	0.659865	0.666225	0.666245	0.68712	0.687155	0.689375	0.689405	0.724315	0.72465	0.73484	0.734855	0.744045	0.74417	0.75011	0.75029	0.77767	0.777675	0.78477	0.78505	0.798525	0.798655	0.80481
	468	0.381132	0.5	0	0.292353	0.29237	0.40499	0.405041	0.480154	0.480341	0.492378	0.492495	0.556555	0.55659	0.585255	0.585295	0.592585	0.59271	0.61527	0.6155	0.62092	0.621025	0.639465	0.63957	0.64159	0.64162	0.659735	0.659895	0.66629	0.666315	0.68712	0.687155	0.689415	0.689445	0.724375	0.72471	0.73483	0.734845	0.743985	0.74411	0.7502	0.750385	0.77778	0.77779	0.784735	0.78501	0.7989	0.79903	0.804895
	469	0.383019	0.5	0	0.292594	0.292611	0.405133	0.405185	0.48	0.480187	0.492135	0.492254	0.556595	0.556635	0.585225	0.585265	0.59274	0.592865	0.61512	0.61535	0.62093	0.62103	0.639425	0.639535	0.641515	0.641545	0.659765	0.65992	0.66636	0.66638	0.68712	0.687155	0.68945	0.689485	0.72443	0.72477	0.734815	0.73483	0.743925	0.744045	0.75029	0.750475	0.77789	0.777895	0.78469	0.78497	0.799285	0.799415	0.80498
	470	0.384906	0.5	0	0.292832	0.292849	0.405274	0.405326	0.479851	0.480036	0.491893	0.492013	0.55664	0.556675	0.58519	0.58523	0.592895	0.593015	0.614975	0.615205	0.620935	0.62104	0.639385	0.639495	0.641445	0.64147	0.65979	0.65995	0.666425	0.666445	0.687125	0.687155	0.68949	0.68952	0.72449	0.72483	0.734805	0.73482	0.743865	0.743985	0.750375	0.750565	0.77799	0.778	0.78465	0.78493	0.79967	0.7998	0.80507
	471	0.386792	0.5	0	0.293067	0.293084	0.405413	0.405465	0.479707	0.479891	0.491651	0.491773	0.556685	0.55672	0.58516	0.5852	0.593045	0.593165	0.614825	0.61506	0.620945	0.621045	0.63935	0.639455	0.64137	0.6414	0.65982	0.659975	0.66649	0.66651	0.687125	0.687155	0.689525	0.68956	0.72455	0.72489	0.73479	0.734805	0.743805	0.74392	0.75046	0.75065	0.77809	0.7781	0.78461	0.784885	0.80006	0.80019	0.80516
	472	0.388679	0.5	0	0.293299	0.293316	0.405549	0.405602	0.479567	0.479749	0.49141	0.491534	0.556725	0.55676	0.58513	0.585165	0.5932	0.59332	0.61468	0.614915	0.62095	0.621055	0.63931	0.639415	0.6413	0.64133	0.659845	0.660005	0.666555	0.66657	0.687125	0.687155	0.68956	0.689595	0.724605	0.72495	0.73478	0.734795	0.74375	0.74386	0.750545	0.750735	0.778185	0.778195	0.784565	0.784845	0.800455	0.800585	0.805255
	473	0.390566	0.5	0	0.293529	0.293546	0.405683	0.405736	0.479431	0.479612	0.49117	0.491295	0.556765	0.5568	0.5851	0.585135	0.59335	0.59347	0.614535	0.614765	0.62096	0.62106	0.63927	0.63938	0.64123	0.64126	0.65987	0.66003	0.666615	0.666635	0.687125	0.687155	0.689595	0.68963	0.724665	0.725005	0.73477	0.734785	0.74369	0.7438	0.750625	0.75082	0.77828	0.778285	0.78452	0.7848	0.800855	0.800985	0.805345
	474	0.392453	0.5	0	0.293756	0.293774	0.405815	0.405869	0.4793	0.47948	0.49093	0.491057	0.556805	0.55684	0.585065	0.5851	0.593505	0.59362	0.614385	0.61462	0.620965	0.62107	0.63923	0.63934	0.64116	0.64119	0.659895	0.660055	0.66668	0.6667	0.687125	0.687155	0.68963	0.689665	0.72472	0.725065	0.734755	0.73477	0.74363	0.74374	0.750705	0.7509	0.778365	0.77837	0.78448	0.784755	0.801255	0.80138	0.805445
	475	0.39434	0.5	0	0.29398	0.293998	0.405944	0.405998	0.479173	0.479352	0.490692	0.49082	0.55685	0.55688	0.585035	0.58507	0.593655	0.59377	0.61424	0.614475	0.620975	0.62108	0.639195	0.639305	0.641095	0.64112	0.65992	0.66008	0.666745	0.66676	0.68713	0.687155	0.689665	0.6897	0.72478	0.725125	0.734745	0.73476	0.743575	0.743675	0.750785	0.750985	0.77845	0.778455	0.784435	0.78471	0.80166	0.80178	0.805545
	476	0.396226	0.5	0	0.294202	0.29422	0.406072	0.406126	0.479051	0.479229	0.490455	0.490585	0.556885	0.55692	0.58501	0.58504	0.59381	0.59392	0.614095	0.61433	0.62098	0.621085	0.63916	0.63927	0.641025	0.641055	0.659945	0.660105	0.666805	0.66682	0.68713	0.687155	0.6897	0.689735	0.724835	0.72518	0.734735	0.734745	0.743515	0.743615	0.75086	0.75106	0.77853	0.778535	0.78439	0.784665	0.80206	0.80218	0.80565
	477	0.398113	0.5	0	0.294421	0.294438	0.406197	0.406251	0.478934	0.47911	0.490219	0.49035	0.556925	0.556955	0.58498	0.58501	0.59396	0.59407	0.61395	0.614185	0.62099	0.621095	0.63912	0.63923	0.64096	0.640985	0.65997	0.66013	0.666865	0.66688	0.68713	0.687155	0.68973	0.68977	0.72489	0.725235	0.734725	0.734735	0.74346	0.743555	0.750935	0.75114	0.77861	0.778615	0.784345	0.78462	0.80246	0.802575	0.80576
	478	0.4	0.5	0	0.294637	0.294654	0.40632	0.406375	0.47882	0.478995	0.489983	0.490117	0.556965	0.556995	0.58495	0.58498	0.59411	0.59422	0.613805	0.61404	0.621	0.621105	0.639085	0.639195	0.640895	0.64092	0.659995	0.660155	0.666925	0.66694	0.68713	0.687155	0.689765	0.6898	0.72495	0.725295	0.73471	0.734725	0.7434	0.7435	0.751005	0.751215	0.778685	0.77869	0.7843	0.784575	0.80286	0.802965	0.80588
	479	0.401887	0.5	0	0.294849	0.294866	0.40644	0.406495	0.478712	0.478885	0.489748	0.489884	0.557005	0.55703	0.58492	0.58495	0.59426	0.59437	0.61366	0.613895	0.621005	0.62111	0.63905	0.63916	0.64083	0.640855	0.660015	0.66018	0.666985	0.667	0.68713	0.687155	0.689795	0.68983	0.725005	0.72535	0.7347	0.734715	0.743345	0.74344	0.75108	0.751285	0.778755	0.77876	0.784255	0.78453	0.803255	0.803345	0.806005
	480	0.403774	0.5	0	0.295059	0.295076	0.406558	0.406614	0.478608	0.47878	0.489515	0.489652	0.55704	0.55707	0.584895	0.584925	0.59441	0.594515	0.613515	0.613755	0.621015	0.62112	0.639015	0.639125	0.640765	0.640795	0.66004	0.660205	0.667045	0.66706	0.68713	0.68715	0.689825	0.689865	0.72506	0.725405	0.73469	0.7347	0.74329	0.74338	0.75115	0.75136	0.778825	0.77883	0.78421	0.784485	0.80364	0.803715	0.80615
	481	0.40566	0.5	0	0.295266	0.295283	0.406674	0.406729	0.478509	0.478679	0.489283	0.489422	0.557075	0.557105	0.584865	0.584895	0.59456	0.594665	0.61337	0.61361	0.621025	0.62113	0.63898	0.63909	0.640705	0.64073	0.66006	0.660225	0.667105	0.667115	0.68713	0.68715	0.689855	0.689895	0.725115	0.72546	0.73468	0.73469	0.743235	0.743325	0.751215	0.75143	0.77889	0.7789	0.784165	0.784435	0.804015	0.80407	0.80631
	482	0.407547	0.5	0	0.295469	0.295486	0.406786	0.406843	0.478415	0.478583	0.489052	0.489192	0.55711	0.55714	0.58484	0.58487	0.59471	0.59481	0.613225	0.613465	0.62103	0.621135	0.638945	0.63906	0.64064	0.64067	0.660085	0.66025	0.66716	0.667175	0.68713	0.68715	0.689885	0.68992	0.725165	0.725515	0.73467	0.73468	0.74318	0.743265	0.751285	0.7515	0.778955	0.77896	0.78412	0.78439	0.80437	0.8044	0.806495
	483	0.409434	0.5	0	0.295669	0.295686	0.406898	0.406954	0.478324	0.478492	0.488822	0.488964	0.557145	0.557175	0.584815	0.58484	0.59486	0.59496	0.61308	0.613325	0.62104	0.621145	0.638915	0.639025	0.64058	0.640605	0.660105	0.66027	0.667215	0.66723	0.68713	0.68715	0.68991	0.68995	0.72522	0.72557	0.73466	0.73467	0.743125	0.74321	0.75135	0.751565	0.779015	0.779025	0.784075	0.784345	0.80469	0.80472	0.80671
	484	0.411321	0.5	0	0.295866	0.295883	0.407006	0.407063	0.478239	0.478405	0.488594	0.488737	0.55718	0.557205	0.584785	0.584815	0.595005	0.595105	0.61294	0.613185	0.62105	0.621155	0.63888	0.638995	0.64052	0.64055	0.660125	0.66029	0.667275	0.667285	0.68713	0.68715	0.68994	0.68998	0.725275	0.725625	0.734645	0.73466	0.74307	0.74315	0.75141	0.75163	0.779075	0.779085	0.78403	0.784295	0.80496	0.80503	0.806955
	485	0.413208	0.5	0	0.296059	0.296077	0.407112	0.407169	0.478159	0.478324	0.488366	0.488511	0.557215	0.55724	0.58476	0.58479	0.59515	0.59525	0.612795	0.613045	0.62106	0.621165	0.63885	0.63896	0.640465	0.64049	0.660145	0.66031	0.667325	0.66734	0.68713	0.68715	0.689965	0.690005	0.725325	0.72568	0.734635	0.73465	0.74302	0.743095	0.751475	0.751695	0.779135	0.77914	0.783985	0.78425	0.805195	0.805315	0.80724
	486	0.415094	0.5	0	0.29625	0.296268	0.407216	0.407273	0.478083	0.478246	0.48814	0.488287	0.55725	0.557275	0.584735	0.584765	0.5953	0.595395	0.612655	0.6129	0.621065	0.621175	0.638815	0.63893	0.640405	0.64043	0.660165	0.660335	0.66738	0.667395	0.68713	0.687145	0.689995	0.690035	0.725375	0.72573	0.734625	0.734635	0.742965	0.74304	0.751535	0.75176	0.77919	0.779195	0.78394	0.784205	0.805395	0.80556	0.80755
	487	0.416981	0.5	0	0.296437	0.296455	0.407317	0.407375	0.478012	0.478173	0.487915	0.488065	0.55728	0.557305	0.58471	0.58474	0.595445	0.59554	0.612515	0.61276	0.621075	0.62118	0.638785	0.6389	0.64035	0.640375	0.660185	0.660355	0.667435	0.667445	0.68713	0.687145	0.69002	0.69006	0.72543	0.725785	0.734615	0.734625	0.742915	0.742985	0.751595	0.75182	0.77924	0.77925	0.783895	0.78416	0.805565	0.80578	0.80789
	488	0.418868	0.5	0	0.296621	0.296638	0.407415	0.407474	0.477946	0.478105	0.487692	0.487843	0.557315	0.557335	0.58469	0.584715	0.59559	0.59568	0.612375	0.612625	0.621085	0.62119	0.638755	0.63887	0.640295	0.64032	0.660205	0.66037	0.667485	0.667495	0.68713	0.687145	0.690045	0.690085	0.72548	0.725835	0.734605	0.734615	0.74286	0.742935	0.75165	0.75188	0.779295	0.7793	0.78385	0.784115	0.805715	0.805965	0.80825
	489	0.420755	0.5	0	0.296801	0.296818	0.407512	0.407571	0.477884	0.478042	0.48747	0.487623	0.557345	0.557365	0.584665	0.58469	0.595735	0.595825	0.612235	0.612485	0.621095	0.6212	0.638725	0.63884	0.64024	0.640265	0.660225	0.66039	0.667535	0.66755	0.68713	0.687145	0.690065	0.69011	0.72553	0.725885	0.7346	0.734605	0.74281	0.74288	0.751705	0.751935	0.77934	0.77935	0.783805	0.78407	0.805845	0.80613	0.80862
	490	0.422642	0.5	0	0.296977	0.296994	0.407606	0.407665	0.477826	0.477983	0.48725	0.487404	0.557375	0.557395	0.58464	0.584665	0.595875	0.595965	0.612095	0.612345	0.6211	0.62121	0.638695	0.63881	0.64019	0.64021	0.660245	0.66041	0.66759	0.667595	0.68713	0.687145	0.69009	0.690135	0.72558	0.725935	0.73459	0.7346	0.74276	0.74283	0.75176	0.751995	0.77939	0.7794	0.78376	0.784025	0.805965	0.806275	0.808995
	491	0.424528	0.5	0	0.29715	0.297167	0.407697	0.407757	0.477774	0.477929	0.48703	0.487187	0.557405	0.557425	0.58462	0.584645	0.59602	0.596105	0.61196	0.61221	0.62111	0.621215	0.638665	0.638785	0.640135	0.64016	0.66026	0.66043	0.667635	0.667645	0.68713	0.68714	0.690115	0.690155	0.725625	0.725985	0.73458	0.73459	0.742715	0.742775	0.751815	0.75205	0.779435	0.779445	0.783715	0.78398	0.80607	0.8064	0.80938
	492	0.426415	0.5	0	0.29732	0.297337	0.407786	0.407847	0.477726	0.47788	0.486814	0.486972	0.557435	0.557455	0.5846	0.58462	0.59616	0.596245	0.61182	0.612075	0.62112	0.621225	0.63864	0.638755	0.640085	0.64011	0.66028	0.660445	0.667685	0.667695	0.68713	0.68714	0.690135	0.69018	0.725675	0.726035	0.73457	0.73458	0.742665	0.742725	0.751865	0.752105	0.77948	0.77949	0.783675	0.783935	0.806165	0.806515	0.809765
	493	0.428302	0.5	0	0.297485	0.297503	0.407873	0.407934	0.477683	0.477834	0.486598	0.486758	0.557465	0.557485	0.584575	0.5846	0.5963	0.596385	0.611685	0.61194	0.62113	0.621235	0.63861	0.63873	0.640035	0.64006	0.660295	0.660465	0.66773	0.66774	0.687125	0.68714	0.69016	0.6902	0.72572	0.726085	0.73456	0.73457	0.742615	0.742675	0.751915	0.752155	0.779525	0.779535	0.78363	0.78389	0.80626	0.80662	0.81016
	494	0.430189	0.5	0	0.297647	0.297664	0.407958	0.408019	0.477645	0.477794	0.486384	0.486546	0.55749	0.55751	0.584555	0.58458	0.596435	0.59652	0.61155	0.611805	0.621135	0.621245	0.638585	0.638705	0.639985	0.64001	0.660315	0.66048	0.66778	0.667785	0.687125	0.68714	0.69018	0.69022	0.725765	0.72613	0.734555	0.73456	0.74257	0.742625	0.751965	0.752205	0.779565	0.779575	0.783585	0.783845	0.806345	0.806715	0.810555
	495	0.432075	0.5	0	0.297805	0.297822	0.408039	0.4081	0.477611	0.477758	0.486171	0.486337	0.557515	0.557535	0.584535	0.58456	0.596575	0.596655	0.611415	0.611675	0.621145	0.62125	0.63856	0.63868	0.63994	0.63996	0.66033	0.6605	0.667825	0.66783	0.687125	0.68714	0.6902	0.69024	0.72581	0.72618	0.734545	0.73455	0.742525	0.74258	0.752015	0.752255	0.779605	0.77962	0.783545	0.783805	0.806425	0.806805	0.81095
	496	0.433962	0.5	0	0.297959	0.297977	0.40812	0.408181	0.477581	0.477727	0.485961	0.486128	0.557545	0.557565	0.584515	0.58454	0.59671	0.59679	0.611285	0.611545	0.621155	0.62126	0.638535	0.638655	0.639895	0.639915	0.660345	0.660515	0.667865	0.667875	0.687125	0.687135	0.69022	0.69026	0.725855	0.726225	0.734535	0.734545	0.74248	0.74253	0.75206	0.752305	0.779645	0.779655	0.783505	0.78376	0.806505	0.80689	0.811345
	497	0.435849	0.5	0	0.29811	0.298127	0.408197	0.408258	0.477557	0.4777	0.485753	0.485922	0.55757	0.55759	0.5845	0.58452	0.596845	0.596925	0.61115	0.611415	0.62116	0.62127	0.63851	0.63863	0.63985	0.63987	0.66036	0.66053	0.66791	0.667915	0.687125	0.687135	0.69024	0.69028	0.7259	0.72627	0.73453	0.734535	0.742435	0.742485	0.752105	0.75235	0.779685	0.779695	0.783465	0.78372	0.806575	0.80697	0.81174
	498	0.437736	0.5	0	0.298257	0.298274	0.408272	0.408334	0.477536	0.477678	0.485546	0.485718	0.557595	0.55761	0.58448	0.5845	0.59698	0.597055	0.61102	0.611285	0.62117	0.621275	0.638485	0.638605	0.639805	0.639825	0.660375	0.660545	0.66795	0.66796	0.687125	0.687135	0.690255	0.6903	0.725945	0.72631	0.73452	0.734525	0.742395	0.74244	0.75215	0.752395	0.77972	0.77973	0.783425	0.78368	0.806645	0.80705	0.81213
	499	0.439623	0.5	0	0.2984	0.298418	0.408344	0.408406	0.477521	0.47766	0.485341	0.485515	0.55762	0.557635	0.58446	0.584485	0.59711	0.597185	0.610895	0.611155	0.62118	0.621285	0.63846	0.63858	0.63976	0.63978	0.66039	0.66056	0.66799	0.668	0.687125	0.687135	0.690275	0.69032	0.725985	0.726355	0.734515	0.73452	0.74235	0.742395	0.75219	0.75244	0.779755	0.77977	0.783385	0.783635	0.806715	0.80712	0.812515
	500	0.441509	0.5	0	0.298538	0.298556	0.408414	0.408477	0.477509	0.477646	0.485139	0.485315	0.55764	0.55766	0.584445	0.584465	0.59724	0.597315	0.610765	0.61103	0.621185	0.62129	0.63844	0.63856	0.63972	0.63974	0.660405	0.660575	0.66803	0.66804	0.687125	0.687135	0.69029	0.690335	0.726025	0.7264	0.734505	0.73451	0.74231	0.74235	0.75223	0.75248	0.77979	0.779805	0.783345	0.783595	0.80678	0.807195	0.812895
	501	0.443396	0.5	0	0.298673	0.298691	0.408481	0.408544	0.477502	0.477637	0.484939	0.485117	0.557665	0.55768	0.584425	0.58445	0.59737	0.59744	0.61064	0.610905	0.621195	0.6213	0.638415	0.63854	0.63968	0.6397	0.66042	0.66059	0.66807	0.668075	0.687125	0.68713	0.69031	0.690355	0.726065	0.72644	0.7345	0.734505	0.74227	0.74231	0.75227	0.75252	0.779825	0.779835	0.783305	0.78356	0.806845	0.80726	0.81327
	502	0.445283	0.5	0	0.298804	0.298822	0.408547	0.40861	0.4775	0.477633	0.484741	0.484922	0.557685	0.557705	0.58441	0.584435	0.5975	0.597565	0.610515	0.610785	0.6212	0.62131	0.638395	0.638515	0.63964	0.63966	0.66043	0.6606	0.668105	0.668115	0.687125	0.68713	0.690325	0.69037	0.726105	0.72648	0.73449	0.734495	0.74223	0.74227	0.75231	0.75256	0.779855	0.779865	0.78327	0.78352	0.806905	0.807325	0.813635
	503	0.44717	0.5	0	0.298931	0.298949	0.40861	0.408674	0.477502	0.477632	0.484545	0.484728	0.55771	0.557725	0.584395	0.584415	0.597625	0.59769	0.610395	0.610665	0.62121	0.621315	0.638375	0.638495	0.6396	0.63962	0.660445	0.660615	0.668145	0.66815	0.687125	0.68713	0.69034	0.690385	0.72614	0.72652	0.734485	0.73449	0.74219	0.74223	0.752345	0.7526	0.779885	0.779895	0.783235	0.783485	0.806965	0.80739	0.813995
	504	0.449057	0.5	0	0.299054	0.299071	0.40867	0.408735	0.477508	0.477635	0.484351	0.484538	0.55773	0.557745	0.58438	0.5844	0.597745	0.59781	0.610275	0.610545	0.621215	0.621325	0.638355	0.63848	0.639565	0.639585	0.660455	0.66063	0.66818	0.668185	0.68712	0.68713	0.690355	0.6904	0.72618	0.726555	0.73448	0.734485	0.742155	0.74219	0.75238	0.752635	0.779915	0.77993	0.783195	0.783445	0.80702	0.80745	0.814345
	505	0.450943	0.5	0	0.299173	0.29919	0.408729	0.408793	0.477518	0.477643	0.48416	0.484349	0.55775	0.557765	0.584365	0.584385	0.597865	0.59793	0.610155	0.61043	0.621225	0.62133	0.638335	0.63846	0.63953	0.63955	0.66047	0.66064	0.66821	0.668215	0.68712	0.68713	0.69037	0.690415	0.726215	0.72659	0.73447	0.734475	0.74212	0.74215	0.752415	0.752675	0.779945	0.779955	0.78316	0.78341	0.807075	0.807505	0.814685
	506	0.45283	0.5	0	0.299287	0.299304	0.408785	0.408849	0.477532	0.477654	0.483973	0.484164	0.557765	0.557785	0.58435	0.584375	0.597985	0.598045	0.61004	0.610315	0.62123	0.621335	0.638315	0.63844	0.639495	0.639515	0.66048	0.66065	0.668245	0.66825	0.68712	0.687125	0.690385	0.69043	0.72625	0.72663	0.734465	0.73447	0.742085	0.742115	0.75245	0.752705	0.779975	0.779985	0.783125	0.783375	0.80713	0.80756	0.81501
	507	0.454717	0.5	0	0.299397	0.299414	0.408838	0.408903	0.47755	0.47767	0.483787	0.483981	0.557785	0.5578	0.58434	0.58436	0.5981	0.59816	0.609925	0.6102	0.621235	0.621345	0.6383	0.638425	0.63946	0.63948	0.66049	0.660665	0.668275	0.66828	0.68712	0.687125	0.690395	0.69044	0.72628	0.726665	0.73446	0.734465	0.74205	0.74208	0.75248	0.75274	0.78	0.780015	0.78309	0.78334	0.80718	0.807615	0.81533
	508	0.456604	0.5	0	0.299503	0.29952	0.40889	0.408955	0.477573	0.477689	0.483604	0.483801	0.557805	0.55782	0.584325	0.584345	0.598215	0.59827	0.609815	0.610095	0.621245	0.62135	0.638285	0.638405	0.63943	0.63945	0.6605	0.660675	0.668305	0.66831	0.68712	0.687125	0.69041	0.690455	0.726315	0.726695	0.734455	0.73446	0.74202	0.742045	0.75251	0.75277	0.780025	0.780035	0.78306	0.78331	0.80723	0.807665	0.815635
	509	0.458491	0.5	0	0.299604	0.299622	0.40894	0.409004	0.477598	0.477711	0.483424	0.483625	0.55782	0.557835	0.584315	0.584335	0.598325	0.59838	0.609705	0.609985	0.62125	0.621355	0.638265	0.63839	0.6394	0.639415	0.660515	0.660685	0.668335	0.66834	0.68712	0.687125	0.69042	0.690465	0.726345	0.72673	0.73445	0.73445	0.741985	0.74201	0.75254	0.7528	0.78005	0.78006	0.78303	0.78328	0.807275	0.807715	0.815925
	510	0.460377	0.5	0	0.299702	0.299719	0.408986	0.409052	0.477628	0.477737	0.483247	0.483451	0.557835	0.557855	0.5843	0.58432	0.598435	0.598485	0.6096	0.60988	0.621255	0.62136	0.63825	0.638375	0.63937	0.639385	0.66052	0.660695	0.668365	0.668365	0.68712	0.687125	0.69043	0.69048	0.726375	0.72676	0.734445	0.734445	0.741955	0.74198	0.752565	0.75283	0.780075	0.780085	0.783	0.783245	0.80732	0.807765	0.8162
	511	0.462264	0.5	0	0.299795	0.299812	0.409031	0.409096	0.477661	0.477767	0.483073	0.483281	0.55785	0.55787	0.58429	0.58431	0.59854	0.59859	0.609495	0.60978	0.62126	0.62137	0.638235	0.63836	0.63934	0.63936	0.66053	0.660705	0.66839	0.66839	0.68712	0.687125	0.690445	0.69049	0.726405	0.72679	0.73444	0.73444	0.74193	0.74195	0.752595	0.752855	0.7801	0.78011	0.78297	0.783215	0.807365	0.80781	0.81646
	512	0.464151	0.5	0	0.299884	0.299901	0.409073	0.409139	0.477697	0.4778	0.482903	0.483115	0.557865	0.557885	0.58428	0.5843	0.59864	0.59869	0.609395	0.60968	0.621265	0.621375	0.63822	0.63835	0.639315	0.63933	0.66054	0.66071	0.668415	0.668415	0.68712	0.687125	0.690455	0.6905	0.72643	0.726815	0.734435	0.734435	0.7419	0.74192	0.75262	0.752885	0.78012	0.78013	0.782945	0.78319	0.807405	0.80785	0.81671
	513	0.466038	0.5	0	0.299967	0.299985	0.409114	0.409179	0.477737	0.477836	0.482737	0.482952	0.55788	0.557895	0.58427	0.58429	0.59874	0.598785	0.6093	0.609585	0.621275	0.62138	0.63821	0.638335	0.63929	0.639305	0.66055	0.66072	0.66844	0.66844	0.68712	0.68712	0.690465	0.69051	0.72646	0.726845	0.73443	0.73443	0.741875	0.74189	0.75264	0.75291	0.78014	0.780155	0.782915	0.78316	0.807445	0.80789	0.81694
	514	0.467925	0.5	0	0.300048	0.300065	0.409151	0.409218	0.47778	0.477874	0.482573	0.482793	0.557895	0.55791	0.58426	0.58428	0.598835	0.59888	0.609205	0.609495	0.62128	0.621385	0.638195	0.638325	0.639265	0.63928	0.660555	0.66073	0.66846	0.668465	0.68712	0.68712	0.69047	0.69052	0.726485	0.72687	0.734425	0.734425	0.74185	0.741865	0.752665	0.75293	0.780165	0.780175	0.78289	0.78313	0.80748	0.80793	0.817155
	515	0.469811	0.5	0	0.300123	0.30014	0.409187	0.409253	0.477826	0.477915	0.482415	0.482639	0.557905	0.557925	0.58425	0.58427	0.598925	0.59897	0.609115	0.609405	0.621285	0.62139	0.638185	0.63831	0.639245	0.63926	0.660565	0.660735	0.668485	0.668485	0.68712	0.68712	0.69048	0.69053	0.726505	0.726895	0.73442	0.734425	0.741825	0.74184	0.752685	0.752955	0.780185	0.780195	0.78286	0.783105	0.807515	0.80797	0.817355
	516	0.471698	0.5	0	0.300194	0.300212	0.40922	0.409287	0.477874	0.477959	0.48226	0.482489	0.55792	0.557935	0.58424	0.58426	0.599015	0.599055	0.60903	0.609325	0.62129	0.621395	0.638175	0.6383	0.63922	0.639235	0.66057	0.660745	0.668505	0.668505	0.687115	0.68712	0.69049	0.690535	0.72653	0.72692	0.734415	0.73442	0.741805	0.741815	0.752705	0.752975	0.7802	0.78021	0.78284	0.783085	0.80755	0.808005	0.817535
	517	0.473585	0.5	0	0.30026	0.300278	0.409251	0.409318	0.477924	0.478004	0.48211	0.482344	0.55793	0.557945	0.584235	0.584255	0.5991	0.599135	0.60895	0.609245	0.62129	0.6214	0.638165	0.63829	0.6392	0.639215	0.66058	0.66075	0.66852	0.668525	0.687115	0.68712	0.690495	0.690545	0.72655	0.72694	0.734415	0.734415	0.741785	0.741795	0.752725	0.752995	0.780215	0.780225	0.782815	0.78306	0.80758	0.808035	0.8177
	518	0.475472	0.5	0	0.300322	0.30034	0.40928	0.409347	0.477976	0.478051	0.481965	0.482204	0.55794	0.557955	0.584225	0.584245	0.599175	0.59921	0.60887	0.60917	0.621295	0.621405	0.638155	0.63828	0.639185	0.639195	0.660585	0.660755	0.66854	0.66854	0.687115	0.68712	0.690505	0.69055	0.72657	0.72696	0.73441	0.73441	0.741765	0.74177	0.75274	0.75301	0.780235	0.780245	0.782795	0.78304	0.80761	0.808065	0.81785
	519	0.477358	0.5	0	0.30038	0.300397	0.409307	0.409374	0.478029	0.478099	0.481825	0.48207	0.55795	0.557965	0.58422	0.58424	0.59925	0.599285	0.6088	0.609095	0.6213	0.621405	0.638145	0.638275	0.639165	0.63918	0.66059	0.660765	0.668555	0.66856	0.687115	0.68712	0.69051	0.69056	0.726585	0.72698	0.734405	0.73441	0.741745	0.741755	0.75276	0.75303	0.78025	0.78026	0.782775	0.783015	0.807635	0.808095	0.81798
	520	0.479245	0.5	0	0.300433	0.30045	0.409332	0.4094	0.478084	0.478148	0.481691	0.481942	0.557955	0.557975	0.584215	0.584235	0.59932	0.59935	0.60873	0.60903	0.621305	0.62141	0.638135	0.638265	0.63915	0.63916	0.660595	0.66077	0.66857	0.668575	0.687115	0.68712	0.690515	0.690565	0.726605	0.726995	0.734405	0.734405	0.74173	0.741735	0.752775	0.753045	0.78026	0.78027	0.78276	0.783	0.80766	0.80812	0.8181
	521	0.481132	0.5	0	0.300481	0.300499	0.409355	0.409422	0.478139	0.478197	0.481564	0.481821	0.557965	0.55798	0.58421	0.58423	0.599385	0.59941	0.60867	0.60897	0.62131	0.621415	0.63813	0.63826	0.639135	0.639145	0.6606	0.660775	0.668585	0.668585	0.687115	0.68712	0.69052	0.69057	0.72662	0.727015	0.7344	0.734405	0.741715	0.74172	0.752785	0.75306	0.780275	0.780285	0.78274	0.782985	0.807685	0.808145	0.818205
	522	0.483019	0.5	0	0.300525	0.300542	0.409376	0.409442	0.478193	0.478245	0.481444	0.481708	0.55797	0.55799	0.584205	0.584225	0.599445	0.59947	0.60861	0.60891	0.62131	0.621415	0.63812	0.63825	0.63912	0.639135	0.660605	0.660775	0.6686	0.6686	0.687115	0.68712	0.690525	0.690575	0.726635	0.727025	0.7344	0.7344	0.7417	0.741705	0.7528	0.75307	0.78029	0.780295	0.782725	0.782965	0.807705	0.808165	0.818295
	523	0.484906	0.5	0	0.300565	0.300582	0.409394	0.409461	0.478247	0.478292	0.481332	0.481602	0.55798	0.557995	0.5842	0.58422	0.5995	0.59952	0.608555	0.60886	0.621315	0.62142	0.638115	0.638245	0.63911	0.63912	0.66061	0.66078	0.66861	0.66861	0.687115	0.68712	0.69053	0.69058	0.726645	0.72704	0.734395	0.7344	0.741685	0.74169	0.75281	0.753085	0.7803	0.78031	0.78271	0.78295	0.807725	0.808185	0.81837
	524	0.486792	0.5	0	0.300599	0.300617	0.409409	0.409477	0.478299	0.478337	0.481229	0.481505	0.557985	0.558	0.584195	0.584215	0.59955	0.599565	0.60851	0.608815	0.621315	0.62142	0.63811	0.63824	0.6391	0.63911	0.66061	0.660785	0.66862	0.66862	0.687115	0.68712	0.690535	0.690585	0.726655	0.72705	0.734395	0.734395	0.741675	0.74168	0.75282	0.753095	0.780305	0.780315	0.7827	0.78294	0.80774	0.808205	0.818435
	525	0.488679	0.5	0	0.300629	0.300646	0.409423	0.409491	0.478347	0.478379	0.481135	0.481419	0.55799	0.558005	0.58419	0.58421	0.59959	0.599605	0.60847	0.608775	0.62132	0.621425	0.638105	0.638235	0.63909	0.6391	0.660615	0.66079	0.668625	0.66863	0.687115	0.68712	0.69054	0.69059	0.726665	0.72706	0.73439	0.734395	0.741665	0.74167	0.75283	0.7531	0.780315	0.780325	0.782685	0.78293	0.807755	0.80822	0.81849
	526	0.490566	0.5	0	0.300654	0.300672	0.409436	0.409503	0.47839	0.478417	0.481052	0.481343	0.557995	0.55801	0.58419	0.58421	0.59963	0.59964	0.608435	0.60874	0.62132	0.621425	0.638105	0.63823	0.63908	0.63909	0.660615	0.66079	0.668635	0.668635	0.687115	0.687115	0.690545	0.69059	0.726675	0.72707	0.73439	0.734395	0.741655	0.74166	0.752835	0.75311	0.780325	0.78033	0.782675	0.78292	0.807765	0.80823	0.81854
	527	0.492453	0.5	0	0.300675	0.300692	0.409445	0.409513	0.478429	0.47845	0.480982	0.481278	0.557995	0.558015	0.584185	0.584205	0.59966	0.59967	0.608405	0.60871	0.62132	0.621425	0.6381	0.63823	0.639075	0.639085	0.66062	0.66079	0.66864	0.668645	0.687115	0.687115	0.690545	0.690595	0.72668	0.72708	0.73439	0.734395	0.74165	0.74165	0.75284	0.753115	0.78033	0.780335	0.78267	0.78291	0.807775	0.80824	0.818575
	528	0.49434	0.5	0	0.300692	0.300709	0.409452	0.409521	0.478461	0.478478	0.480926	0.481227	0.558	0.558015	0.584185	0.584205	0.599685	0.59969	0.60838	0.608685	0.621325	0.62143	0.638095	0.638225	0.63907	0.63908	0.66062	0.660795	0.668645	0.668645	0.687115	0.687115	0.690545	0.690595	0.726685	0.727085	0.73439	0.73439	0.741645	0.741645	0.752845	0.75312	0.780335	0.78034	0.782665	0.782905	0.807785	0.80825	0.8186
	529	0.496226	0.5	0	0.300704	0.300721	0.409458	0.409526	0.478484	0.478498	0.480885	0.48119	0.558	0.55802	0.584185	0.5842	0.5997	0.59971	0.608365	0.60867	0.621325	0.62143	0.638095	0.638225	0.639065	0.639075	0.66062	0.660795	0.66865	0.66865	0.687115	0.687115	0.69055	0.690595	0.72669	0.727085	0.734385	0.73439	0.74164	0.741645	0.75285	0.753125	0.78034	0.780345	0.782655	0.7829	0.80779	0.808255	0.81862
	530	0.498113	0.5	0	0.30071	0.300727	0.409461	0.409529	0.4785	0.478511	0.480859	0.481167	0.558005	0.55802	0.584185	0.5842	0.599715	0.599715	0.608355	0.60866	0.621325	0.62143	0.638095	0.638225	0.639065	0.639075	0.660625	0.660795	0.66865	0.668655	0.687115	0.687115	0.69055	0.6906	0.726695	0.72709	0.734385	0.73439	0.741635	0.74164	0.75285	0.753125	0.78034	0.780345	0.782655	0.7829	0.807795	0.80826	0.81863
	531	0.5	0.5	0	0.300712	0.30073	0.409463	0.409531	0.478505	0.478515	0.48085	0.481158	0.558005	0.55802	0.584185	0.5842	0.59972	0.59972	0.60835	0.608655	0.621325	0.62143	0.638095	0.638225	0.639065	0.63907	0.660625	0.660795	0.66865	0.668655	0.687115	0.68712	0.69055	0.6906	0.726695	0.72709	0.734385	0.73439	0.741635	0.74164	0.752855	0.75313	0.78034	0.780345	0.782655	0.782895	0.807795	0.80826	0.818635
	532	0.498113	0.498113	0	0.300706	0.300727	0.40946	0.409529	0.478475	0.478525	0.48087	0.481174	0.558005	0.55802	0.584185	0.5842	0.599705	0.59972	0.608355	0.608665	0.621325	0.62143	0.638095	0.638225	0.639065	0.639075	0.660625	0.660795	0.66865	0.66865	0.687115	0.68712	0.69055	0.6906	0.72669	0.72709	0.734385	0.73439	0.74164	0.74164	0.75285	0.753125	0.78034	0.780345	0.78266	0.7829	0.80779	0.80826	0.818625
	533	0.496226	0.496226	0	0.300689	0.300716	0.409448	0.409527	0.478393	0.478556	0.480913	0.481224	0.558005	0.558015	0.584185	0.5842	0.59966	0.59972	0.60837	0.60869	0.621325	0.62143	0.638095	0.638225	0.63907	0.639085	0.66062	0.660795	0.668645	0.66865	0.68711	0.687125	0.690545	0.690595	0.72669	0.727085	0.73439	0.73439	0.741635	0.741655	0.752845	0.75312	0.780335	0.78034	0.78266	0.782905	0.807785	0.80825	0.81859
	534	0.49434	0.49434	0	0.300658	0.3007	0.409423	0.409531	0.478268	0.478606	0.480959	0.481321	0.558005	0.558005	0.58419	0.5842	0.59959	0.59972	0.608395	0.608735	0.62132	0.62143	0.6381	0.63823	0.63907	0.639095	0.66062	0.660795	0.66864	0.66864	0.6871	0.68713	0.690545	0.690595	0.72668	0.727075	0.73439	0.734395	0.74163	0.741675	0.75284	0.753115	0.780325	0.780335	0.782675	0.782915	0.807775	0.80824	0.81853
	535	0.492453	0.492453	0	0.300617	0.300677	0.40938	0.409543	0.478113	0.478676	0.480994	0.481469	0.55799	0.558005	0.584195	0.5842	0.5995	0.59972	0.608415	0.608805	0.621315	0.621425	0.6381	0.638235	0.639075	0.639115	0.660615	0.66079	0.66863	0.668635	0.68709	0.68714	0.69054	0.69059	0.72667	0.727065	0.734385	0.7344	0.74162	0.741705	0.75283	0.753105	0.780315	0.78033	0.782685	0.78293	0.807755	0.808225	0.81844
	536	0.490566	0.490566	0	0.300562	0.300648	0.409323	0.409562	0.477935	0.478766	0.481019	0.481656	0.557975	0.55801	0.584205	0.584205	0.59939	0.59972	0.60843	0.6089	0.62131	0.621425	0.638105	0.63824	0.63908	0.639135	0.660605	0.66079	0.668615	0.668625	0.68708	0.687155	0.690535	0.690585	0.726655	0.727055	0.734385	0.734405	0.74161	0.741745	0.752815	0.753095	0.780305	0.78032	0.782695	0.78294	0.807735	0.808205	0.818325
	537	0.488679	0.488679	0	0.300496	0.300611	0.409252	0.409587	0.477743	0.478875	0.481041	0.481868	0.557955	0.55801	0.584205	0.584215	0.599255	0.59972	0.608445	0.609015	0.6213	0.62143	0.63811	0.63825	0.63909	0.639155	0.6606	0.660785	0.6686	0.66861	0.687065	0.68717	0.690525	0.69058	0.726635	0.72704	0.734385	0.734415	0.7416	0.74179	0.752795	0.753085	0.780285	0.78031	0.782715	0.782965	0.807705	0.80818	0.818185
	538	0.486792	0.486792	0	0.300418	0.300569	0.409168	0.409618	0.47754	0.479004	0.481061	0.4821	0.557935	0.558015	0.584205	0.58423	0.599105	0.59972	0.608455	0.609155	0.621285	0.621435	0.63812	0.63826	0.6391	0.639185	0.66059	0.660785	0.66858	0.668595	0.687045	0.68719	0.69052	0.690575	0.72661	0.727025	0.73438	0.734425	0.741585	0.741845	0.75277	0.75308	0.780265	0.780295	0.78273	0.78299	0.80767	0.808155	0.818015
	539	0.484906	0.484906	0	0.300328	0.300519	0.409071	0.409654	0.477332	0.479151	0.481081	0.482347	0.55791	0.558015	0.584205	0.58424	0.598935	0.599715	0.608465	0.60931	0.621265	0.621445	0.638125	0.638275	0.63911	0.639215	0.660575	0.660785	0.66856	0.668575	0.687025	0.68721	0.69051	0.69057	0.726585	0.727005	0.734375	0.734435	0.741565	0.741905	0.752735	0.75307	0.78025	0.78028	0.78275	0.78302	0.807625	0.808125	0.81781
	540	0.483019	0.483019	0	0.300225	0.300463	0.408962	0.409695	0.477119	0.479317	0.481102	0.482603	0.55788	0.55802	0.58421	0.58426	0.59875	0.599715	0.608475	0.609485	0.621245	0.621455	0.63813	0.638295	0.63912	0.639255	0.660555	0.66079	0.668535	0.668555	0.687	0.687235	0.690495	0.690565	0.72655	0.72699	0.734375	0.734445	0.74155	0.741975	0.7527	0.75306	0.78022	0.780265	0.78277	0.783055	0.807575	0.808095	0.81758
	541	0.481132	0.481132	0	0.300111	0.300399	0.408842	0.40974	0.476904	0.479502	0.481124	0.482867	0.557845	0.558025	0.58421	0.584275	0.59855	0.599715	0.608485	0.609675	0.62122	0.621465	0.63814	0.638315	0.639135	0.63929	0.660535	0.660795	0.668505	0.668535	0.686975	0.68726	0.69048	0.690555	0.72651	0.726975	0.73437	0.73446	0.741525	0.742055	0.752655	0.753055	0.7802	0.780245	0.78279	0.783095	0.80751	0.80806	0.817315
	542	0.479245	0.479245	0	0.299986	0.300329	0.40871	0.409791	0.476689	0.479704	0.481148	0.483138	0.55781	0.55803	0.584215	0.584295	0.59834	0.59971	0.60849	0.609875	0.621195	0.62148	0.638145	0.63834	0.639145	0.639335	0.66051	0.6608	0.668475	0.66851	0.686945	0.68729	0.690465	0.69055	0.72647	0.72696	0.734365	0.734475	0.741505	0.742135	0.752605	0.75305	0.78018	0.780225	0.78281	0.783135	0.80744	0.80803	0.81702
	543	0.477358	0.477358	0	0.299847	0.300251	0.408567	0.409846	0.476474	0.479926	0.481174	0.483415	0.55777	0.558035	0.584215	0.58432	0.598115	0.59971	0.6085	0.61009	0.62116	0.6215	0.63815	0.638365	0.63916	0.639385	0.660485	0.660805	0.668445	0.66848	0.68691	0.687325	0.69045	0.690545	0.72642	0.72694	0.73436	0.734495	0.74148	0.74223	0.75255	0.753045	0.780145	0.780205	0.782835	0.783185	0.80736	0.80799	0.81669
	544	0.475472	0.475472	0	0.299698	0.300167	0.408415	0.409907	0.47626	0.480164	0.481202	0.483696	0.55773	0.55804	0.58422	0.584345	0.597885	0.59971	0.60851	0.61031	0.62113	0.621515	0.63816	0.638395	0.63918	0.639435	0.660455	0.660815	0.668405	0.668455	0.686875	0.68736	0.69043	0.690535	0.726365	0.726925	0.734355	0.73451	0.74145	0.742325	0.75249	0.753045	0.78012	0.78018	0.782855	0.783235	0.807265	0.807955	0.81633
	545	0.473585	0.473585	0	0.299536	0.300075	0.408253	0.409971	0.476048	0.480419	0.481231	0.48398	0.55768	0.558045	0.58422	0.58437	0.59764	0.599705	0.608515	0.61054	0.62109	0.621535	0.638165	0.638425	0.639195	0.63949	0.66042	0.660825	0.66837	0.66842	0.68684	0.687395	0.69041	0.69053	0.72631	0.72691	0.73435	0.73453	0.74142	0.74243	0.75242	0.75304	0.780095	0.780155	0.78288	0.783285	0.80716	0.807915	0.815935
	546	0.471698	0.471698	0	0.299362	0.299975	0.408081	0.410042	0.475838	0.48069	0.481263	0.484268	0.55763	0.55805	0.584225	0.5844	0.59739	0.599705	0.608525	0.61078	0.621055	0.62156	0.63817	0.638465	0.639215	0.63955	0.660385	0.660835	0.66833	0.66839	0.686795	0.687435	0.690385	0.69052	0.726245	0.726895	0.734345	0.73455	0.74139	0.742545	0.752345	0.75304	0.78006	0.780125	0.7829	0.783345	0.80705	0.80787	0.815505
	547	0.469811	0.469811	0	0.299175	0.299868	0.4079	0.410116	0.47563	0.480978	0.481297	0.48456	0.55758	0.558055	0.58423	0.58443	0.597135	0.5997	0.60853	0.611025	0.62101	0.621585	0.638175	0.638505	0.639235	0.63961	0.660345	0.660845	0.668285	0.66835	0.686755	0.68748	0.690365	0.690515	0.726175	0.72688	0.734335	0.73457	0.741355	0.74266	0.75227	0.75304	0.78003	0.780095	0.782925	0.783405	0.806925	0.80782	0.815045
	548	0.467925	0.467925	0	0.298978	0.299752	0.407712	0.410195	0.475425	0.481281	0.481333	0.484854	0.557525	0.558065	0.58423	0.58446	0.59687	0.5997	0.60854	0.61128	0.62097	0.62161	0.638185	0.638545	0.639255	0.63968	0.660305	0.66086	0.66824	0.668315	0.68671	0.687525	0.690335	0.690505	0.726105	0.72687	0.73433	0.734595	0.74132	0.742785	0.752185	0.75304	0.780005	0.780065	0.78295	0.783465	0.806785	0.80777	0.81455
	549	0.466038	0.466038	0	0.298768	0.29963	0.407517	0.41028	0.475224	0.481371	0.4816	0.48515	0.557465	0.55807	0.584235	0.584495	0.5966	0.599695	0.60855	0.611535	0.62092	0.621635	0.63819	0.63859	0.639275	0.63975	0.66026	0.660875	0.66819	0.668275	0.68666	0.68757	0.69031	0.6905	0.72603	0.726855	0.734325	0.73462	0.741285	0.742915	0.752095	0.75304	0.779975	0.780035	0.78298	0.783525	0.80664	0.80771	0.81403
	550	0.464151	0.464151	0	0.298546	0.299499	0.407315	0.410369	0.475025	0.481411	0.481934	0.485449	0.5574	0.55808	0.58424	0.58453	0.596325	0.599695	0.60856	0.611795	0.620875	0.621665	0.638195	0.638635	0.6393	0.63982	0.660215	0.66089	0.668135	0.66823	0.686605	0.68762	0.69028	0.69049	0.72595	0.72684	0.734315	0.734645	0.741245	0.74305	0.752	0.75304	0.779945	0.78	0.783005	0.78359	0.80648	0.80765	0.81348
	551	0.462264	0.462264	0	0.298312	0.29936	0.407106	0.410463	0.47483	0.481453	0.482281	0.48575	0.557335	0.558085	0.584245	0.58457	0.596045	0.59969	0.608565	0.612065	0.620825	0.621695	0.638205	0.63868	0.639325	0.639895	0.66017	0.660905	0.668085	0.66819	0.686555	0.687675	0.690255	0.69048	0.72587	0.726825	0.73431	0.73467	0.7412	0.74319	0.7519	0.75304	0.77991	0.779965	0.783035	0.78366	0.80631	0.80758	0.812905
	552	0.460377	0.460377	0	0.298067	0.299212	0.406891	0.410562	0.474639	0.481498	0.482643	0.486052	0.557265	0.558095	0.58425	0.58461	0.595765	0.599685	0.608575	0.61233	0.62077	0.621725	0.63821	0.63873	0.63935	0.639975	0.66012	0.660925	0.668025	0.66814	0.686495	0.68773	0.69022	0.69047	0.725785	0.72681	0.7343	0.7347	0.74116	0.743335	0.7518	0.75304	0.77988	0.779925	0.783065	0.78373	0.80613	0.8075	0.812305
	553	0.458491	0.458491	0	0.297809	0.299057	0.406672	0.410666	0.474451	0.481544	0.483018	0.486355	0.557195	0.558105	0.584255	0.58465	0.595475	0.599685	0.608585	0.612605	0.620715	0.62176	0.63822	0.638785	0.63938	0.64006	0.660065	0.66094	0.66797	0.668095	0.686435	0.687785	0.69019	0.69046	0.725695	0.726795	0.73429	0.73473	0.741115	0.743485	0.75169	0.75304	0.779855	0.779885	0.783095	0.783795	0.805935	0.80742	0.81168
	554	0.456604	0.456604	0	0.29754	0.298892	0.406448	0.410774	0.474268	0.481592	0.483406	0.48666	0.55712	0.55811	0.58426	0.584695	0.595185	0.59968	0.608595	0.61288	0.62066	0.621795	0.638225	0.63884	0.63941	0.640145	0.66001	0.66096	0.667905	0.66804	0.686375	0.68784	0.690155	0.69045	0.725605	0.726785	0.73428	0.73476	0.741065	0.74364	0.751575	0.753035	0.779825	0.779845	0.783125	0.783865	0.80573	0.807325	0.81104
	555	0.454717	0.454717	0	0.297258	0.298718	0.40622	0.410886	0.474088	0.481643	0.483806	0.486967	0.55704	0.55812	0.584265	0.58474	0.59489	0.599675	0.60861	0.613155	0.6206	0.62183	0.638235	0.6389	0.63944	0.640235	0.659955	0.66098	0.667845	0.66799	0.68631	0.6879	0.690125	0.69044	0.725515	0.72677	0.734275	0.73479	0.74102	0.7438	0.75146	0.753035	0.77979	0.779805	0.783155	0.783945	0.805515	0.807225	0.810375
	556	0.45283	0.45283	0	0.296965	0.298536	0.405989	0.411004	0.473913	0.481695	0.484219	0.487274	0.55696	0.55813	0.58427	0.584785	0.594595	0.59967	0.60862	0.613435	0.62054	0.621865	0.638245	0.63896	0.63947	0.64033	0.6599	0.661005	0.66778	0.667935	0.68624	0.68796	0.69009	0.69043	0.72542	0.726755	0.734265	0.734825	0.74097	0.743965	0.751335	0.753035	0.77976	0.77976	0.78319	0.784015	0.805285	0.80711	0.809695
	557	0.450943	0.450943	0	0.29666	0.298343	0.405756	0.411127	0.473742	0.481751	0.484642	0.487582	0.556875	0.558145	0.58428	0.584835	0.594295	0.59967	0.60863	0.613715	0.62048	0.621905	0.638255	0.63902	0.6395	0.640425	0.65984	0.661025	0.66771	0.66788	0.68617	0.688025	0.690055	0.69042	0.725325	0.726735	0.734255	0.734855	0.740915	0.74413	0.75121	0.753035	0.779715	0.779735	0.783225	0.78409	0.805045	0.80699	0.809
	558	0.449057	0.449057	0	0.296343	0.298142	0.405521	0.411254	0.473575	0.481807	0.485077	0.487892	0.556785	0.558155	0.584285	0.584885	0.593995	0.599665	0.60864	0.614	0.620415	0.621945	0.638265	0.639085	0.639535	0.64052	0.65978	0.66105	0.66764	0.66782	0.686095	0.688085	0.690015	0.690405	0.72523	0.72672	0.734245	0.73489	0.74086	0.744305	0.75108	0.753035	0.77967	0.779705	0.78326	0.78416	0.80479	0.80686	0.808295
	559	0.44717	0.44717	0	0.296015	0.297931	0.405284	0.411386	0.473413	0.481866	0.485523	0.488202	0.556695	0.558165	0.58429	0.58494	0.59369	0.59966	0.608655	0.614285	0.62035	0.621985	0.638275	0.63915	0.639565	0.64062	0.65972	0.66107	0.66757	0.66776	0.68602	0.68815	0.68998	0.690395	0.72513	0.726705	0.73423	0.734925	0.740805	0.74448	0.750945	0.75303	0.77962	0.77968	0.783295	0.784235	0.804525	0.806715	0.80757
	560	0.445283	0.445283	0	0.295674	0.29771	0.405048	0.411523	0.473256	0.481928	0.485978	0.488513	0.5566	0.558175	0.5843	0.584995	0.593385	0.599655	0.608665	0.61457	0.620285	0.62203	0.638285	0.639215	0.6396	0.640725	0.659655	0.661095	0.667495	0.667695	0.68594	0.688215	0.689945	0.69038	0.72503	0.72669	0.73422	0.734965	0.74075	0.74466	0.75081	0.75303	0.77957	0.77965	0.78333	0.78431	0.804245	0.80656	0.80684
	561	0.443396	0.443396	0	0.295322	0.297478	0.404811	0.411664	0.473103	0.48199	0.486442	0.488824	0.556505	0.55819	0.584305	0.58505	0.59308	0.59965	0.60868	0.614855	0.620215	0.62207	0.638295	0.639285	0.639635	0.640835	0.65959	0.66112	0.667415	0.667635	0.68586	0.68828	0.689905	0.69037	0.72493	0.72667	0.73421	0.735	0.74069	0.74484	0.750665	0.753025	0.77952	0.77962	0.78337	0.784385	0.803955	0.806095	0.806395
	562	0.441509	0.441509	0	0.294958	0.297237	0.404575	0.41181	0.472955	0.482056	0.486916	0.489136	0.556405	0.5582	0.584315	0.58511	0.59277	0.599645	0.60869	0.61514	0.620145	0.622115	0.63831	0.639355	0.639675	0.64094	0.659525	0.661145	0.66734	0.667565	0.685775	0.688345	0.68987	0.690355	0.72483	0.726655	0.7342	0.73504	0.74063	0.745025	0.75052	0.75302	0.77947	0.779595	0.78341	0.78446	0.80365	0.805345	0.80622
	563	0.439623	0.439623	0	0.294582	0.296985	0.40434	0.411961	0.472812	0.482123	0.487399	0.489449	0.5563	0.558215	0.58432	0.58517	0.59246	0.59964	0.608705	0.61543	0.620075	0.622165	0.63832	0.63943	0.63971	0.641055	0.659455	0.66117	0.66726	0.6675	0.68569	0.688405	0.68984	0.69034	0.724725	0.726635	0.734185	0.73508	0.74057	0.745215	0.75037	0.753015	0.779415	0.77957	0.78345	0.784535	0.803335	0.804585	0.80603
	564	0.437736	0.437736	0	0.294195	0.296722	0.404108	0.412116	0.472674	0.482192	0.48789	0.489762	0.556195	0.558225	0.58433	0.585235	0.59215	0.599635	0.608715	0.61572	0.620005	0.62221	0.63833	0.639505	0.63975	0.64117	0.65939	0.6612	0.66718	0.66743	0.6856	0.68847	0.689805	0.69033	0.724625	0.726615	0.734175	0.73512	0.740505	0.74541	0.75022	0.75301	0.77936	0.77954	0.78349	0.78461	0.80301	0.80382	0.805825
	565	0.435849	0.435849	0	0.293795	0.296448	0.403877	0.412276	0.47254	0.482264	0.488389	0.490075	0.55609	0.55824	0.584335	0.5853	0.59184	0.59963	0.60873	0.616005	0.61993	0.62226	0.638345	0.63958	0.63979	0.641285	0.65932	0.661225	0.667095	0.66736	0.68551	0.688525	0.689775	0.690315	0.72452	0.726595	0.73416	0.73516	0.740445	0.7456	0.750065	0.753005	0.779305	0.779515	0.78353	0.784685	0.80267	0.80305	0.805615
	566	0.433962	0.433962	0	0.293385	0.296163	0.40365	0.412441	0.472412	0.482337	0.488895	0.490388	0.55598	0.558255	0.584345	0.585365	0.591525	0.599625	0.60874	0.616295	0.619855	0.62231	0.638355	0.639655	0.63983	0.641405	0.65925	0.661255	0.66701	0.667285	0.685415	0.68858	0.689755	0.6903	0.72442	0.72658	0.73415	0.7352	0.740375	0.7458	0.749905	0.752995	0.77925	0.77949	0.78357	0.78476	0.80227	0.802315	0.80539
	567	0.432075	0.432075	0	0.292963	0.295866	0.403427	0.41261	0.472288	0.482413	0.489408	0.490701	0.555865	0.558265	0.584355	0.58543	0.59121	0.59962	0.608755	0.616585	0.61978	0.62236	0.63837	0.639735	0.63987	0.64153	0.65918	0.661285	0.666925	0.667215	0.68532	0.68863	0.689735	0.690285	0.724315	0.726555	0.734135	0.735245	0.74031	0.746	0.74974	0.752985	0.77919	0.779465	0.78361	0.784835	0.80149	0.80195	0.80515
	568	0.430189	0.430189	0	0.292529	0.295559	0.403207	0.412784	0.47217	0.48249	0.489928	0.491015	0.55575	0.55828	0.58436	0.5855	0.5909	0.599615	0.60877	0.616875	0.619705	0.62241	0.638385	0.639815	0.63991	0.64165	0.65911	0.66131	0.666835	0.66714	0.68522	0.68867	0.689725	0.69027	0.72421	0.726535	0.73412	0.735285	0.74024	0.7462	0.749575	0.752975	0.779135	0.77944	0.783655	0.784905	0.800705	0.801575	0.804905
	569	0.428302	0.428302	0	0.292083	0.295239	0.402992	0.412963	0.472058	0.48257	0.490455	0.491327	0.55563	0.558295	0.58437	0.585575	0.590585	0.59961	0.608785	0.617165	0.61963	0.622465	0.6384	0.639895	0.639955	0.64178	0.65904	0.66134	0.66675	0.66706	0.685115	0.6887	0.689725	0.690255	0.72411	0.726515	0.73411	0.73533	0.74017	0.746405	0.749405	0.752965	0.779075	0.77942	0.783695	0.78498	0.79992	0.80119	0.804645
	570	0.426415	0.426415	0	0.291625	0.294907	0.402782	0.413146	0.47195	0.482652	0.490986	0.491641	0.555505	0.55831	0.58438	0.585645	0.590265	0.599605	0.608795	0.617455	0.61955	0.622515	0.638415	0.639975	0.64	0.64191	0.658965	0.66137	0.66666	0.666985	0.685015	0.68872	0.689735	0.69024	0.724005	0.726495	0.734095	0.735375	0.7401	0.74661	0.749235	0.752955	0.779015	0.779395	0.78374	0.78505	0.79913	0.80079	0.804375
	571	0.424528	0.424528	0	0.291156	0.294563	0.402579	0.413334	0.471847	0.482735	0.491524	0.491953	0.555385	0.558325	0.58439	0.58572	0.58995	0.5996	0.60881	0.61774	0.619475	0.62257	0.63843	0.64006	0.64004	0.64204	0.658895	0.6614	0.666565	0.666905	0.684905	0.688725	0.689755	0.690225	0.723905	0.72647	0.73408	0.73542	0.74003	0.74682	0.74906	0.75294	0.77895	0.779375	0.78378	0.78512	0.79834	0.80038	0.804095
	572	0.422642	0.422642	0	0.290677	0.294206	0.402382	0.413527	0.471751	0.48282	0.492067	0.492266	0.555255	0.55834	0.5844	0.585795	0.589635	0.59959	0.608825	0.61803	0.619395	0.62263	0.638445	0.64014	0.640085	0.64217	0.658825	0.66143	0.666475	0.666825	0.684795	0.68872	0.68979	0.690205	0.7238	0.72645	0.734065	0.735465	0.739955	0.74703	0.748885	0.752925	0.77889	0.77935	0.78382	0.78519	0.79755	0.79996	0.8038
	573	0.420755	0.420755	0	0.290185	0.293838	0.402191	0.413724	0.471659	0.482909	0.492578	0.492615	0.555125	0.558355	0.58441	0.585875	0.589315	0.599585	0.60884	0.61832	0.619315	0.622685	0.63846	0.640225	0.64013	0.642305	0.65875	0.66146	0.666385	0.666745	0.684685	0.688705	0.689835	0.69019	0.7237	0.726425	0.73405	0.73551	0.73988	0.74724	0.748705	0.752905	0.778825	0.77933	0.783865	0.78526	0.79676	0.799525	0.8035
	574	0.418868	0.418868	0	0.289681	0.293456	0.402008	0.413925	0.471573	0.482998	0.492891	0.493167	0.554995	0.558375	0.584415	0.585955	0.589	0.59958	0.60885	0.61861	0.619235	0.62274	0.63848	0.64031	0.64018	0.642445	0.65868	0.66149	0.66629	0.66666	0.68457	0.688675	0.68989	0.690175	0.723595	0.7264	0.734035	0.735555	0.739805	0.747455	0.74852	0.752885	0.77876	0.779305	0.783905	0.785325	0.79597	0.799085	0.80319
	575	0.416981	0.416981	0	0.289166	0.293061	0.401832	0.414131	0.471492	0.48309	0.493202	0.493723	0.55486	0.55839	0.584425	0.586035	0.58868	0.599575	0.608865	0.618895	0.619155	0.6228	0.638495	0.640395	0.640225	0.642585	0.658605	0.66152	0.666195	0.66658	0.684455	0.68864	0.689955	0.690155	0.723495	0.726375	0.73402	0.7356	0.73973	0.74767	0.748335	0.752865	0.778695	0.779285	0.78394	0.785395	0.79518	0.798635	0.80287
	576	0.415094	0.415094	0	0.288641	0.292654	0.401664	0.414341	0.471417	0.483183	0.493513	0.494283	0.554725	0.558405	0.584435	0.58612	0.588365	0.599565	0.60888	0.619075	0.619185	0.62286	0.638515	0.64048	0.64027	0.642725	0.658535	0.66155	0.6661	0.666495	0.684335	0.688595	0.690025	0.69014	0.723395	0.72635	0.734005	0.735645	0.739655	0.747885	0.74815	0.752845	0.77863	0.779265	0.78398	0.78546	0.794395	0.79817	0.80254
	577	0.413208	0.413208	0	0.288104	0.292233	0.401504	0.414556	0.471347	0.483279	0.493823	0.494847	0.554585	0.55842	0.58445	0.586205	0.588045	0.59956	0.608895	0.61899	0.61947	0.62292	0.63853	0.640565	0.64032	0.64287	0.65846	0.66158	0.666005	0.66641	0.684215	0.68855	0.69009	0.690135	0.7233	0.726325	0.73399	0.73569	0.739575	0.74796	0.748105	0.75282	0.778565	0.779245	0.78401	0.78552	0.793615	0.7977	0.802205
	578	0.411321	0.411321	0	0.287554	0.291799	0.401353	0.414776	0.471282	0.483376	0.494133	0.495414	0.554445	0.55844	0.58446	0.58629	0.587725	0.59955	0.608905	0.61891	0.619755	0.62298	0.63855	0.640655	0.640365	0.643015	0.65839	0.66161	0.66591	0.666325	0.68409	0.688495	0.690095	0.690195	0.7232	0.7263	0.733975	0.735735	0.739495	0.74777	0.74832	0.75279	0.778495	0.779225	0.78404	0.785585	0.79284	0.79722	0.80186
	579	0.409434	0.409434	0	0.286994	0.291351	0.401213	0.415	0.471224	0.483476	0.494442	0.495985	0.5543	0.558455	0.58447	0.58638	0.58741	0.599545	0.60892	0.61883	0.62004	0.623045	0.63857	0.64074	0.640415	0.64316	0.65832	0.66164	0.665815	0.66624	0.683965	0.688435	0.69008	0.69028	0.7231	0.72627	0.733955	0.73578	0.739415	0.74758	0.74854	0.75276	0.77843	0.77921	0.784065	0.785645	0.792075	0.796735	0.801505
	580	0.407547	0.407547	0	0.286423	0.290889	0.401081	0.415229	0.47117	0.483578	0.49475	0.496558	0.554155	0.558475	0.58448	0.58647	0.58709	0.599535	0.608935	0.618745	0.620325	0.623105	0.63859	0.640825	0.640465	0.64331	0.65825	0.66167	0.66572	0.66616	0.68384	0.68837	0.69006	0.690365	0.723005	0.726245	0.73394	0.735825	0.739335	0.747385	0.74876	0.75273	0.77836	0.77919	0.78408	0.7857	0.791315	0.79624	0.801145
	581	0.40566	0.40566	0	0.285841	0.290413	0.400959	0.415462	0.471123	0.483681	0.495057	0.497134	0.554005	0.55849	0.58449	0.58656	0.586775	0.59953	0.60895	0.618665	0.62061	0.62317	0.63861	0.64091	0.640515	0.64346	0.65818	0.661695	0.665625	0.666075	0.68371	0.688305	0.690045	0.69046	0.72291	0.726215	0.733925	0.73587	0.73925	0.74719	0.74898	0.752695	0.77829	0.77917	0.784085	0.78576	0.79057	0.795735	0.80078
	582	0.403774	0.403774	0	0.285247	0.289924	0.400848	0.415699	0.471081	0.483787	0.495364	0.497711	0.553855	0.55851	0.5845	0.586455	0.58665	0.59952	0.60896	0.618585	0.620895	0.623235	0.63863	0.640995	0.64056	0.64361	0.65811	0.66172	0.66553	0.66599	0.683575	0.688235	0.690025	0.690555	0.722815	0.726185	0.733905	0.735915	0.73917	0.746995	0.7492	0.752655	0.77822	0.779155	0.784075	0.78581	0.789845	0.795225	0.80041
	583	0.401887	0.401887	0	0.284643	0.289421	0.400747	0.415942	0.471045	0.483894	0.49567	0.498291	0.553705	0.55853	0.58451	0.58614	0.586745	0.59951	0.608975	0.6185	0.621175	0.6233	0.638655	0.64108	0.64061	0.643765	0.65804	0.661745	0.665435	0.665905	0.68344	0.688165	0.690005	0.69065	0.722725	0.726155	0.73389	0.73596	0.739085	0.746795	0.749425	0.752615	0.778145	0.779135	0.78404	0.785865	0.789145	0.794705	0.80003
	584	0.4	0.4	0	0.284027	0.288903	0.400657	0.416187	0.471015	0.484003	0.495975	0.498872	0.55355	0.558545	0.58452	0.58582	0.58684	0.599505	0.60899	0.61842	0.62146	0.623365	0.638675	0.641165	0.64066	0.64392	0.657975	0.66177	0.665345	0.665825	0.683305	0.68809	0.689985	0.69075	0.72263	0.726125	0.73387	0.736	0.739	0.7466	0.749645	0.752575	0.778075	0.77912	0.783975	0.785915	0.78848	0.79418	0.79965
	585	0.398113	0.398113	0	0.2834	0.288372	0.400577	0.416438	0.47099	0.484115	0.496279	0.499455	0.553395	0.558565	0.58453	0.585505	0.586935	0.599495	0.609	0.618335	0.62174	0.62343	0.638695	0.641245	0.64071	0.64408	0.65791	0.66179	0.66525	0.665745	0.683165	0.68801	0.689965	0.69085	0.72254	0.726095	0.733855	0.736045	0.738915	0.7464	0.749865	0.752525	0.778005	0.779105	0.783865	0.78596	0.78787	0.79365	0.79926
	586	0.396226	0.396226	0	0.282763	0.287826	0.40051	0.416693	0.470971	0.484228	0.496582	0.50004	0.553235	0.558585	0.584535	0.585195	0.587035	0.599485	0.609015	0.618255	0.62202	0.6235	0.63872	0.64133	0.64076	0.644235	0.657845	0.66181	0.66516	0.665665	0.683025	0.687935	0.689945	0.69095	0.72245	0.726065	0.733835	0.736085	0.73883	0.7462	0.75009	0.752475	0.77793	0.77909	0.78369	0.786005	0.78733	0.79311	0.79887
	587	0.39434	0.39434	0	0.282114	0.287266	0.400454	0.416953	0.470957	0.484343	0.496883	0.500625	0.553075	0.5586	0.584535	0.58489	0.587135	0.599475	0.60903	0.618175	0.622295	0.623565	0.638745	0.64141	0.64081	0.644395	0.65778	0.661825	0.66507	0.66559	0.68288	0.687855	0.689925	0.691055	0.72236	0.72603	0.73382	0.736125	0.738745	0.746	0.75031	0.75242	0.777855	0.77907	0.783425	0.786045	0.786885	0.792565	0.79847
	588	0.392453	0.392453	0	0.281454	0.286691	0.400409	0.417216	0.470949	0.484459	0.497184	0.50121	0.55291	0.55862	0.58446	0.584655	0.587235	0.599465	0.60904	0.618095	0.622575	0.623635	0.63877	0.64149	0.64086	0.64456	0.65772	0.66184	0.66498	0.665515	0.682735	0.68777	0.689905	0.69116	0.722275	0.726	0.7338	0.73616	0.73866	0.7458	0.750535	0.75236	0.777785	0.779055	0.78306	0.78607	0.78655	0.79202	0.79807
	589	0.390566	0.390566	0	0.280784	0.286102	0.400377	0.417484	0.470947	0.484579	0.497482	0.501795	0.552745	0.55864	0.5842	0.58461	0.587335	0.599455	0.609055	0.61801	0.62285	0.623705	0.638795	0.641565	0.64091	0.64472	0.657655	0.66185	0.664895	0.665445	0.68259	0.68769	0.689885	0.691265	0.72219	0.725965	0.73378	0.736195	0.73857	0.7456	0.750755	0.7523	0.77771	0.77904	0.782595	0.78607	0.78635	0.791465	0.797665
	590	0.388679	0.388679	0	0.280103	0.285498	0.400357	0.417757	0.470951	0.484699	0.497781	0.502385	0.55258	0.558655	0.583895	0.58461	0.587435	0.599445	0.609065	0.61793	0.623125	0.62377	0.63882	0.641645	0.64096	0.644885	0.657595	0.66186	0.664805	0.665375	0.68244	0.6876	0.689865	0.69137	0.722105	0.72593	0.733765	0.73623	0.738485	0.7454	0.750975	0.75223	0.77763	0.779025	0.78205	0.78602	0.78628	0.79091	0.797255
	591	0.386792	0.386792	0	0.279411	0.28488	0.400349	0.418034	0.470961	0.484822	0.498078	0.50297	0.552415	0.558675	0.583585	0.58462	0.58754	0.59943	0.609075	0.61785	0.6234	0.62384	0.638845	0.64172	0.64101	0.645055	0.65754	0.66186	0.664725	0.66531	0.68229	0.687515	0.689845	0.691475	0.72202	0.725895	0.733745	0.736265	0.738395	0.745205	0.751195	0.752155	0.777555	0.77901	0.78145	0.78596	0.78628	0.790345	0.796845
	592	0.384906	0.384906	0	0.278709	0.284247	0.400353	0.418314	0.470975	0.484945	0.498373	0.50356	0.552245	0.558695	0.58327	0.584625	0.587645	0.59942	0.60909	0.617775	0.623675	0.62391	0.63887	0.64179	0.64106	0.64522	0.65748	0.66186	0.66464	0.66525	0.682135	0.687425	0.68982	0.69158	0.72194	0.72586	0.733725	0.736295	0.738305	0.745005	0.751415	0.75208	0.77748	0.779	0.780815	0.785925	0.7863	0.78978	0.79643
	593	0.383019	0.383019	0	0.277996	0.2836	0.40037	0.4186	0.470996	0.485072	0.498667	0.504145	0.55207	0.558715	0.58296	0.584635	0.58775	0.59941	0.6091	0.617695	0.623945	0.62398	0.6389	0.64186	0.64111	0.64539	0.657425	0.66185	0.66456	0.665195	0.68198	0.68734	0.6898	0.69169	0.72186	0.725825	0.733705	0.73632	0.738215	0.74481	0.751635	0.751995	0.777405	0.778985	0.78015	0.78591	0.78633	0.789215	0.79601
	594	0.381132	0.381132	0	0.277272	0.282938	0.4004	0.41889	0.471023	0.4852	0.49896	0.50473	0.5519	0.558735	0.582645	0.58465	0.58786	0.599395	0.60911	0.617615	0.624055	0.62422	0.638925	0.64193	0.64116	0.64556	0.657375	0.66184	0.664485	0.665145	0.681825	0.687245	0.68978	0.691795	0.72178	0.725785	0.73369	0.736345	0.738125	0.744615	0.75185	0.751905	0.777325	0.77897	0.77947	0.785915	0.786355	0.788645	0.79559
	595	0.379245	0.379245	0	0.276537	0.282263	0.400442	0.419183	0.471055	0.48533	0.499252	0.50532	0.551725	0.55875	0.58233	0.58466	0.587965	0.59938	0.609125	0.61754	0.624125	0.62449	0.638955	0.641995	0.641205	0.64573	0.657325	0.66182	0.66441	0.6651	0.681665	0.687155	0.689755	0.691905	0.721705	0.72575	0.73367	0.736365	0.738035	0.744425	0.75181	0.75207	0.777245	0.778955	0.778785	0.785935	0.786385	0.78807	0.79517
	596	0.377358	0.377358	0	0.275792	0.281573	0.400497	0.419481	0.471093	0.485461	0.499542	0.505905	0.55155	0.55877	0.58202	0.58467	0.588075	0.59937	0.609135	0.61746	0.624195	0.624755	0.638985	0.64206	0.641255	0.645905	0.657275	0.661795	0.664335	0.66506	0.681505	0.68706	0.689735	0.692015	0.721625	0.72571	0.73365	0.73638	0.737945	0.744235	0.751705	0.752285	0.77717	0.778945	0.778095	0.78596	0.78641	0.787495	0.794745
	597	0.375472	0.375472	0	0.275037	0.280867	0.400564	0.419783	0.471137	0.485594	0.49983	0.50649	0.55137	0.55879	0.581705	0.58468	0.588185	0.599355	0.609145	0.617385	0.62427	0.625025	0.639015	0.64212	0.641305	0.64608	0.657225	0.661765	0.66427	0.66503	0.68134	0.686965	0.689715	0.692125	0.72155	0.72567	0.73363	0.73639	0.737855	0.74405	0.7516	0.752495	0.77709	0.77893	0.77741	0.786	0.786435	0.786915	0.79432
	598	0.373585	0.373585	0	0.274272	0.280149	0.400645	0.420089	0.471186	0.485729	0.500115	0.50707	0.55119	0.55881	0.581395	0.58469	0.588295	0.59934	0.609155	0.61731	0.62434	0.62529	0.639045	0.642175	0.64135	0.646255	0.65718	0.66173	0.664205	0.665005	0.68118	0.68687	0.68969	0.69223	0.72148	0.72563	0.73361	0.7364	0.737765	0.743865	0.75148	0.752705	0.77701	0.778915	0.77672	0.78604	0.78634	0.786455	0.793895
	599	0.371698	0.371698	0	0.273496	0.279415	0.400739	0.420399	0.471241	0.485866	0.5004	0.507655	0.55101	0.558825	0.581085	0.5847	0.588405	0.599325	0.609165	0.617235	0.624415	0.625555	0.639075	0.64223	0.6414	0.646435	0.65714	0.661685	0.66414	0.664985	0.681015	0.686775	0.68967	0.69234	0.72141	0.72559	0.73359	0.7364	0.73767	0.74369	0.751355	0.752915	0.77693	0.778905	0.77604	0.78576	0.786085	0.78648	0.793465
	600	0.369811	0.369811	0	0.27271	0.278668	0.400846	0.420714	0.471301	0.486005	0.500685	0.508235	0.55083	0.558845	0.580775	0.584715	0.588515	0.599305	0.609175	0.61716	0.624485	0.625815	0.63911	0.64228	0.641445	0.64661	0.6571	0.66163	0.66408	0.66497	0.680845	0.686675	0.689645	0.69245	0.72134	0.72555	0.73357	0.736395	0.73758	0.743515	0.75122	0.75312	0.77685	0.77889	0.775365	0.78518	0.786135	0.7865	0.793035
	601	0.367925	0.367925	0	0.271913	0.277906	0.400965	0.421032	0.471367	0.486146	0.50097	0.508815	0.550645	0.558865	0.580465	0.584725	0.58863	0.59929	0.609185	0.61709	0.62456	0.626075	0.63914	0.64233	0.64149	0.64679	0.65706	0.661575	0.664025	0.664965	0.68068	0.68658	0.689625	0.69256	0.72127	0.725505	0.73355	0.736385	0.73749	0.743345	0.751075	0.753325	0.776765	0.77888	0.774695	0.7846	0.786185	0.786525	0.792605
	602	0.366038	0.366038	0	0.271107	0.27713	0.401097	0.421355	0.47144	0.486287	0.50125	0.509395	0.55046	0.55888	0.580155	0.584735	0.58874	0.599275	0.609195	0.61702	0.624635	0.626335	0.639175	0.642375	0.641535	0.64697	0.657025	0.66151	0.663975	0.66497	0.680505	0.68648	0.6896	0.69267	0.7212	0.72546	0.73353	0.73637	0.737395	0.74318	0.750925	0.753525	0.776685	0.778865	0.77404	0.784025	0.786235	0.786545	0.79217
	603	0.364151	0.364151	0	0.27029	0.27634	0.401243	0.421682	0.471517	0.486432	0.50153	0.50997	0.550275	0.5589	0.579845	0.584745	0.588855	0.599255	0.609205	0.616945	0.624705	0.626595	0.63921	0.642415	0.64158	0.647155	0.65699	0.661435	0.66393	0.664975	0.680335	0.68638	0.689575	0.69278	0.721135	0.72542	0.733505	0.736345	0.737305	0.743025	0.75076	0.75372	0.7766	0.778855	0.77339	0.783445	0.786285	0.78657	0.79174
	604	0.362264	0.362264	0	0.269464	0.275537	0.4014	0.422013	0.4716	0.486577	0.501805	0.510545	0.550085	0.55892	0.57954	0.584755	0.588965	0.599235	0.60921	0.61688	0.62478	0.626855	0.639245	0.64245	0.641625	0.64734	0.65696	0.66136	0.663885	0.66499	0.680165	0.686275	0.689555	0.69289	0.721075	0.725375	0.733485	0.73631	0.73721	0.742875	0.750585	0.753915	0.776515	0.77884	0.77275	0.78287	0.78633	0.786595	0.791305
	605	0.360377	0.360377	0	0.268628	0.27472	0.401571	0.422347	0.471689	0.486724	0.50208	0.51112	0.549895	0.558935	0.579235	0.584765	0.58908	0.599215	0.60922	0.61681	0.624855	0.62711	0.63928	0.642485	0.64167	0.647525	0.65693	0.661275	0.66385	0.66501	0.67999	0.686175	0.68953	0.692995	0.72101	0.72533	0.733465	0.73627	0.73712	0.74273	0.7504	0.754105	0.77212	0.776435	0.77883	0.782295	0.786365	0.78663	0.790875
	606	0.358491	0.358491	0	0.267782	0.273888	0.401755	0.422687	0.471782	0.486873	0.502355	0.51169	0.549705	0.55895	0.57893	0.58477	0.589195	0.599195	0.60923	0.616745	0.62493	0.62736	0.63932	0.64251	0.64171	0.64771	0.656905	0.661185	0.663815	0.665035	0.67981	0.68607	0.68951	0.693105	0.72095	0.72528	0.733445	0.73622	0.737025	0.7426	0.7502	0.75429	0.771505	0.77635	0.778815	0.781725	0.786395	0.78667	0.79044
	607	0.356604	0.356604	0	0.266925	0.273045	0.40195	0.42303	0.471882	0.487023	0.502625	0.51226	0.549515	0.55897	0.578625	0.58478	0.58931	0.59917	0.609235	0.616675	0.625	0.627615	0.639355	0.642535	0.641755	0.647895	0.65688	0.66109	0.663785	0.66507	0.679635	0.68597	0.689485	0.693215	0.72089	0.725235	0.733425	0.73616	0.736935	0.74247	0.74999	0.75447	0.770905	0.776265	0.778805	0.78116	0.78642	0.78672	0.79001
	608	0.354717	0.354717	0	0.26606	0.272186	0.40216	0.423376	0.471987	0.487176	0.502895	0.512825	0.549325	0.558985	0.578325	0.58479	0.58942	0.59915	0.609245	0.616615	0.625075	0.627865	0.639395	0.642555	0.641795	0.648085	0.65686	0.66099	0.663765	0.665105	0.679455	0.685865	0.68946	0.693325	0.72083	0.725185	0.7334	0.736095	0.73684	0.742355	0.749765	0.75464	0.77032	0.776175	0.77879	0.7806	0.786435	0.786775	0.789575
	609	0.35283	0.35283	0	0.265184	0.271315	0.40238	0.423727	0.472098	0.48733	0.503165	0.51339	0.54913	0.559	0.57802	0.5848	0.589535	0.599125	0.609255	0.61655	0.62515	0.628115	0.639435	0.64257	0.641835	0.648275	0.65684	0.660885	0.663745	0.665145	0.679275	0.68576	0.689435	0.69343	0.720775	0.725135	0.73338	0.736015	0.73675	0.742245	0.74953	0.75481	0.76975	0.77609	0.77878	0.78004	0.78644	0.786835	0.789145
	610	0.350943	0.350943	0	0.264299	0.270431	0.402614	0.424082	0.472214	0.487485	0.50343	0.51395	0.548935	0.559015	0.57772	0.584805	0.58965	0.5991	0.60926	0.61649	0.625225	0.62836	0.639475	0.64258	0.641875	0.648465	0.656825	0.66078	0.66373	0.665195	0.679095	0.68565	0.689415	0.69354	0.72072	0.725085	0.73336	0.735925	0.736655	0.742145	0.749275	0.75497	0.76919	0.776	0.778765	0.77949	0.786445	0.7869	0.788715
	611	0.349057	0.349057	0	0.263404	0.269535	0.40286	0.42444	0.472334	0.487642	0.503695	0.51451	0.54874	0.55903	0.57742	0.58481	0.589765	0.599075	0.60927	0.61643	0.6253	0.628605	0.639515	0.64259	0.64191	0.648655	0.656815	0.660665	0.663725	0.665245	0.678915	0.685545	0.68939	0.693645	0.720665	0.725035	0.733335	0.735825	0.73656	0.742055	0.74901	0.75512	0.76865	0.77591	0.778755	0.778945	0.786445	0.786965	0.78828
	612	0.34717	0.34717	0	0.2625	0.268625	0.403118	0.424803	0.472461	0.487801	0.50396	0.515065	0.548545	0.559045	0.577125	0.58482	0.589875	0.599045	0.609275	0.61637	0.62537	0.62885	0.639555	0.64259	0.64195	0.64885	0.656805	0.66055	0.66372	0.665295	0.67873	0.68544	0.689365	0.693755	0.720615	0.724985	0.733315	0.735715	0.73647	0.74198	0.748725	0.755265	0.76813	0.77582	0.778405	0.77874	0.78644	0.787035	0.787855
	613	0.345283	0.345283	0	0.261586	0.267703	0.403388	0.425169	0.472593	0.487961	0.50422	0.51562	0.548345	0.55906	0.576825	0.584825	0.58999	0.59902	0.60928	0.61631	0.625445	0.62909	0.6396	0.64259	0.641985	0.649045	0.656795	0.66043	0.663725	0.665355	0.678545	0.68533	0.68934	0.69386	0.720565	0.72493	0.73329	0.73559	0.736375	0.74191	0.748425	0.755405	0.767625	0.77573	0.777875	0.778725	0.786435	0.787105	0.787425
	614	0.343396	0.343396	0	0.260663	0.266767	0.40367	0.425538	0.47273	0.488123	0.50448	0.51617	0.54815	0.55907	0.576535	0.58483	0.5901	0.59899	0.60929	0.616255	0.62552	0.62933	0.63964	0.64258	0.64202	0.64924	0.65679	0.660305	0.663735	0.665415	0.67836	0.68522	0.68932	0.693965	0.720515	0.72488	0.73327	0.73546	0.73628	0.74185	0.74811	0.75553	0.76714	0.77564	0.777355	0.778715	0.786425	0.787	0.78718
	615	0.341509	0.341509	0	0.259731	0.265821	0.403965	0.425913	0.472872	0.488287	0.504735	0.516715	0.54795	0.559085	0.57624	0.584835	0.590215	0.598955	0.609295	0.616205	0.625595	0.62957	0.639685	0.64257	0.642055	0.649435	0.65679	0.66018	0.663745	0.66548	0.678175	0.685115	0.689295	0.69407	0.720465	0.724825	0.733245	0.73532	0.73619	0.7418	0.74778	0.755645	0.76667	0.775545	0.776845	0.7787	0.786415	0.786575	0.78725
	616	0.339623	0.339623	0	0.25879	0.264861	0.40427	0.426291	0.47302	0.488451	0.50499	0.51726	0.54775	0.559095	0.575945	0.58484	0.590325	0.598925	0.609305	0.61615	0.625665	0.629805	0.63973	0.642555	0.642085	0.649635	0.65679	0.660055	0.663765	0.66555	0.677985	0.685005	0.68927	0.69418	0.72042	0.72477	0.733225	0.73517	0.736095	0.741755	0.74743	0.755745	0.76622	0.77545	0.77635	0.778685	0.78615	0.7864	0.787325
	617	0.337736	0.337736	0	0.257839	0.263889	0.404587	0.426671	0.473173	0.488618	0.505245	0.517805	0.54755	0.559105	0.575655	0.584845	0.590435	0.59889	0.60931	0.6161	0.62574	0.63004	0.63978	0.642535	0.642115	0.64983	0.656795	0.659925	0.663795	0.66562	0.6778	0.684895	0.689245	0.69428	0.720375	0.72471	0.7332	0.735005	0.736	0.741725	0.747065	0.755835	0.76579	0.775355	0.775865	0.77867	0.78573	0.786385	0.7874
	618	0.335849	0.335849	0	0.256879	0.262906	0.404916	0.427057	0.47333	0.488786	0.505495	0.51834	0.547345	0.559115	0.57537	0.584845	0.590545	0.598855	0.60932	0.61605	0.62581	0.63027	0.639825	0.642515	0.642145	0.65003	0.6568	0.65979	0.663825	0.665695	0.67761	0.684785	0.68922	0.694385	0.72033	0.724655	0.73318	0.73484	0.735905	0.7417	0.74668	0.75591	0.765375	0.775255	0.77539	0.778655	0.78531	0.78637	0.787475
	619	0.333962	0.333962	0	0.255911	0.261911	0.405255	0.427446	0.473494	0.488955	0.505745	0.518875	0.547145	0.559125	0.57508	0.58485	0.590655	0.59882	0.609325	0.616005	0.625885	0.6305	0.639875	0.642485	0.64217	0.650235	0.65681	0.659655	0.663865	0.66577	0.67742	0.684675	0.6892	0.69449	0.72029	0.724595	0.733155	0.73466	0.735815	0.74168	0.74628	0.755975	0.76498	0.77516	0.774935	0.77864	0.78489	0.786355	0.787555
	620	0.332075	0.332075	0	0.254933	0.260904	0.405607	0.427839	0.473662	0.489127	0.50599	0.519405	0.54694	0.55913	0.574795	0.58485	0.59076	0.59878	0.60933	0.61596	0.625955	0.63073	0.639925	0.642455	0.642195	0.650435	0.65682	0.65952	0.663905	0.66585	0.67723	0.684565	0.689175	0.69459	0.72025	0.724535	0.733135	0.734475	0.73572	0.74167	0.745865	0.756015	0.764605	0.775055	0.7745	0.778625	0.78448	0.786335	0.78763
	621	0.330189	0.330189	0	0.253947	0.259887	0.405969	0.428235	0.473834	0.489299	0.50624	0.519935	0.54674	0.55914	0.574515	0.58485	0.590865	0.59874	0.60934	0.61592	0.62603	0.630955	0.639975	0.642415	0.64222	0.65064	0.656835	0.659385	0.663955	0.66593	0.677035	0.684455	0.68915	0.694695	0.72021	0.724475	0.73311	0.73428	0.735625	0.74167	0.745435	0.75604	0.76425	0.774955	0.77408	0.77861	0.784065	0.786315	0.78771
	622	0.328302	0.328302	0	0.252951	0.258858	0.406342	0.428634	0.474013	0.489472	0.50648	0.52046	0.546535	0.559145	0.574235	0.58485	0.59097	0.598695	0.609345	0.615875	0.6261	0.631175	0.640025	0.642375	0.642245	0.650845	0.656855	0.659245	0.66401	0.66601	0.676845	0.68434	0.689125	0.694795	0.72017	0.724415	0.733085	0.73408	0.735535	0.74167	0.74499	0.75605	0.76391	0.774845	0.77368	0.778595	0.78366	0.786295	0.787785
	623	0.326415	0.326415	0	0.251947	0.257817	0.406726	0.429038	0.474195	0.489648	0.50672	0.52098	0.54633	0.55915	0.573955	0.58485	0.591075	0.598655	0.609355	0.61584	0.62617	0.6314	0.64008	0.642335	0.642265	0.65105	0.656875	0.659105	0.66407	0.666095	0.67665	0.68423	0.6891	0.694895	0.720135	0.72435	0.733065	0.733875	0.73544	0.74168	0.744525	0.756035	0.76359	0.7733	0.77474	0.778575	0.783255	0.78627	0.787865
	624	0.324528	0.324528	0	0.250935	0.256766	0.40712	0.429445	0.474383	0.489824	0.50696	0.521495	0.546125	0.55915	0.57368	0.584845	0.591175	0.59861	0.60936	0.6158	0.62624	0.63162	0.64013	0.642285	0.642285	0.651255	0.656895	0.65896	0.66414	0.666185	0.67646	0.68412	0.689075	0.694995	0.720095	0.72429	0.73304	0.733665	0.735345	0.741695	0.74405	0.755995	0.763285	0.77294	0.774635	0.77856	0.782855	0.78625	0.787945
	625	0.322642	0.322642	0	0.249913	0.255704	0.407524	0.429856	0.474575	0.490003	0.5072	0.52201	0.54592	0.55915	0.573405	0.584845	0.591275	0.59856	0.60937	0.61577	0.62631	0.631835	0.640185	0.642255	0.642285	0.651465	0.65692	0.65882	0.66421	0.66627	0.676265	0.68401	0.689055	0.695095	0.72006	0.724225	0.733015	0.733445	0.735255	0.741715	0.74356	0.755935	0.762995	0.772605	0.774525	0.77854	0.78246	0.786225	0.788025
	626	0.320755	0.320755	0	0.248884	0.254632	0.407938	0.430271	0.474772	0.490183	0.507435	0.52252	0.545715	0.55915	0.57313	0.58484	0.591375	0.59851	0.60938	0.615735	0.62638	0.63205	0.640245	0.64222	0.64228	0.651675	0.65695	0.658675	0.66429	0.666365	0.67607	0.683895	0.68903	0.69519	0.72003	0.72416	0.732995	0.733225	0.73516	0.74174	0.74306	0.75585	0.762725	0.7723	0.77441	0.77852	0.782065	0.7862	0.7881
	627	0.318868	0.318868	0	0.247845	0.253549	0.408363	0.430688	0.474975	0.490364	0.507665	0.523025	0.545505	0.55915	0.572865	0.584835	0.59147	0.59846	0.609385	0.615705	0.62645	0.632265	0.6403	0.64211	0.642345	0.651885	0.65698	0.65853	0.66437	0.666455	0.675875	0.683785	0.689005	0.69529	0.719995	0.72409	0.73297	0.732995	0.73507	0.741765	0.742545	0.755745	0.762465	0.77202	0.77429	0.7785	0.78168	0.786175	0.78818
	628	0.316981	0.316981	0	0.246798	0.252455	0.408798	0.431109	0.475181	0.490546	0.5079	0.523525	0.5453	0.559145	0.572595	0.584825	0.591565	0.598405	0.609395	0.61568	0.626515	0.632475	0.64036	0.642045	0.642365	0.652095	0.65701	0.658385	0.66446	0.66655	0.67568	0.683675	0.68898	0.695385	0.719965	0.72402	0.732765	0.732945	0.734975	0.7418	0.74202	0.755605	0.76222	0.771765	0.774165	0.77848	0.7813	0.78615	0.78826
	629	0.315094	0.315094	0	0.245743	0.251352	0.409243	0.431534	0.475393	0.490729	0.508125	0.524025	0.54509	0.55914	0.572335	0.58482	0.591655	0.59835	0.609405	0.615655	0.626585	0.63268	0.640415	0.641975	0.642385	0.652305	0.657045	0.65824	0.664555	0.666645	0.675485	0.68356	0.688955	0.69548	0.719935	0.72395	0.73253	0.73292	0.734885	0.74148	0.741835	0.755445	0.76199	0.77154	0.77404	0.77846	0.78092	0.786125	0.78834
	630	0.313208	0.313208	0	0.24468	0.25024	0.409697	0.431963	0.475608	0.490914	0.508355	0.52452	0.544885	0.559135	0.57207	0.58481	0.591745	0.59829	0.609415	0.61563	0.62665	0.63289	0.64048	0.641905	0.6424	0.65252	0.657085	0.658095	0.664655	0.666745	0.67529	0.68345	0.688935	0.695575	0.719905	0.72388	0.73229	0.732895	0.73479	0.740935	0.74187	0.755255	0.761775	0.771345	0.77391	0.778435	0.78055	0.7861	0.78842
	631	0.311321	0.311321	0	0.243609	0.249116	0.41016	0.432394	0.475829	0.4911	0.50858	0.52501	0.544675	0.559125	0.571815	0.5848	0.591835	0.59823	0.609425	0.61561	0.626715	0.63309	0.64054	0.64183	0.642415	0.652735	0.657125	0.65795	0.66476	0.66684	0.675095	0.68334	0.68891	0.69567	0.719875	0.72381	0.732045	0.732875	0.7347	0.74038	0.741915	0.755045	0.761565	0.771175	0.773775	0.778415	0.78019	0.78608	0.7885
	632	0.309434	0.309434	0	0.242529	0.247984	0.410633	0.432829	0.476054	0.491288	0.5088	0.525495	0.54447	0.55911	0.57156	0.58479	0.59192	0.598165	0.609435	0.61559	0.62678	0.63329	0.6406	0.64175	0.642425	0.65295	0.657165	0.6578	0.66487	0.666945	0.6749	0.68323	0.688885	0.69576	0.719845	0.723735	0.7318	0.73285	0.734605	0.739815	0.74196	0.7548	0.761375	0.77103	0.773635	0.77839	0.779835	0.786055	0.78858
	633	0.307547	0.307547	0	0.241441	0.246842	0.411115	0.433268	0.476284	0.491477	0.50902	0.525975	0.54426	0.559095	0.57131	0.584775	0.592	0.5981	0.60945	0.615575	0.626845	0.63349	0.640665	0.64167	0.64244	0.653165	0.657205	0.657655	0.664985	0.667045	0.674705	0.68312	0.68886	0.69585	0.71982	0.72366	0.73155	0.732825	0.734515	0.739245	0.742005	0.754535	0.76119	0.770915	0.77349	0.778365	0.779485	0.78603	0.78866
	634	0.30566	0.30566	0	0.240345	0.245691	0.411606	0.43371	0.476517	0.491667	0.50924	0.526455	0.54405	0.55908	0.57106	0.58476	0.59208	0.59803	0.60946	0.61556	0.626905	0.633685	0.64073	0.64159	0.64245	0.653385	0.657245	0.657515	0.665105	0.66715	0.67451	0.68301	0.688835	0.69594	0.719795	0.723585	0.7313	0.7328	0.73442	0.73867	0.742055	0.754245	0.761015	0.77083	0.773335	0.77834	0.779145	0.786005	0.78874
	635	0.303774	0.303774	0	0.239242	0.244531	0.412106	0.434154	0.476755	0.491858	0.509455	0.526925	0.54384	0.55906	0.570815	0.584745	0.592155	0.59796	0.609475	0.61555	0.62697	0.63388	0.640795	0.641505	0.64246	0.653605	0.657265	0.657395	0.66523	0.667255	0.674315	0.6829	0.688815	0.69603	0.71977	0.72351	0.731045	0.732775	0.73433	0.73809	0.742105	0.753935	0.76085	0.770765	0.773175	0.77831	0.778815	0.78598	0.78882
	636	0.301887	0.301887	0	0.23813	0.243361	0.412614	0.434603	0.476998	0.492051	0.50967	0.527395	0.54363	0.559035	0.570575	0.584725	0.59223	0.597885	0.609485	0.615545	0.62703	0.63407	0.640865	0.64142	0.64247	0.653825	0.657185	0.65738	0.66536	0.66736	0.67412	0.68279	0.68879	0.696115	0.719745	0.72343	0.73079	0.73275	0.734235	0.7375	0.742155	0.7536	0.760695	0.770725	0.77301	0.778285	0.778495	0.78596	0.7889
	637	0.3	0.3	0	0.237012	0.242183	0.413131	0.435055	0.477245	0.492244	0.509885	0.52786	0.543425	0.55901	0.57034	0.58471	0.5923	0.597805	0.6095	0.61554	0.62709	0.634255	0.640935	0.64133	0.64248	0.654045	0.657045	0.657425	0.66549	0.667465	0.673925	0.68268	0.688765	0.696205	0.71972	0.72335	0.73053	0.732725	0.73414	0.736915	0.74221	0.753245	0.760545	0.770705	0.772835	0.77818	0.778255	0.785935	0.78898
	638	0.298113	0.298113	0	0.235885	0.240996	0.413656	0.43551	0.477495	0.492439	0.510095	0.52832	0.543215	0.55898	0.57011	0.58469	0.592365	0.597725	0.609515	0.615535	0.62715	0.63444	0.641	0.641245	0.642485	0.654265	0.6569	0.657475	0.66563	0.667575	0.67373	0.682575	0.688745	0.69629	0.719695	0.72327	0.73027	0.7327	0.73404	0.736325	0.742265	0.752875	0.760405	0.77071	0.77265	0.77788	0.778225	0.785915	0.78906
	639	0.296226	0.296226	0	0.234751	0.2398	0.414189	0.435968	0.47775	0.492636	0.5103	0.528775	0.543005	0.55895	0.56988	0.584665	0.59243	0.597645	0.609535	0.615535	0.62721	0.634625	0.64107	0.641155	0.64249	0.65449	0.656755	0.65753	0.665775	0.667685	0.673535	0.682465	0.68872	0.69637	0.71967	0.723185	0.73001	0.732675	0.73393	0.73574	0.742325	0.752485	0.76027	0.770735	0.77246	0.77759	0.778195	0.785895	0.78914
	640	0.29434	0.29434	0	0.233608	0.238596	0.41473	0.43643	0.478009	0.492833	0.510505	0.52923	0.542795	0.55891	0.56966	0.58464	0.59249	0.597555	0.60955	0.615535	0.627265	0.634805	0.641055	0.64115	0.642495	0.65471	0.65661	0.657585	0.66592	0.667795	0.673345	0.68236	0.688695	0.696455	0.719645	0.7231	0.72975	0.73265	0.73381	0.735165	0.74238	0.75208	0.760145	0.770775	0.77226	0.777315	0.77816	0.785875	0.78922
	641	0.292453	0.292453	0	0.232459	0.237384	0.41528	0.436894	0.478272	0.493032	0.51071	0.529675	0.542585	0.55887	0.56944	0.584615	0.592545	0.597465	0.60957	0.61554	0.62732	0.63498	0.640965	0.64122	0.6425	0.654935	0.656465	0.65764	0.66607	0.66791	0.67315	0.68225	0.688675	0.696535	0.719625	0.723015	0.729485	0.732625	0.733655	0.734625	0.74244	0.75166	0.760025	0.770835	0.77205	0.77705	0.778125	0.78586	0.7893
	642	0.290566	0.290566	0	0.231302	0.236163	0.415836	0.437362	0.478539	0.493231	0.510915	0.53012	0.542375	0.558825	0.569225	0.58459	0.5926	0.597375	0.60959	0.61555	0.627375	0.635155	0.640875	0.641295	0.6425	0.65516	0.65632	0.6577	0.666225	0.66802	0.67296	0.682145	0.68865	0.696615	0.7196	0.72293	0.72922	0.7326	0.7334	0.73418	0.7425	0.751225	0.75991	0.77091	0.77183	0.776795	0.77809	0.78584	0.78938
	643	0.288679	0.288679	0	0.230137	0.234935	0.416401	0.437833	0.478809	0.493432	0.511115	0.530555	0.542165	0.55878	0.569015	0.58456	0.592645	0.597275	0.60961	0.61556	0.62743	0.635325	0.640785	0.64137	0.6425	0.655385	0.656175	0.657765	0.66638	0.668135	0.672765	0.682045	0.688625	0.69669	0.71958	0.72284	0.72895	0.732575	0.732985	0.733895	0.742565	0.750785	0.7598	0.771	0.771605	0.77655	0.778055	0.785825	0.78946
	644	0.286792	0.286792	0	0.228966	0.233699	0.416973	0.438307	0.479085	0.493634	0.51131	0.53099	0.54196	0.558725	0.568815	0.58453	0.59269	0.597175	0.609635	0.615575	0.62748	0.63549	0.64069	0.64145	0.6425	0.655615	0.65603	0.657825	0.666545	0.66825	0.672575	0.68194	0.688605	0.69677	0.719555	0.72275	0.728685	0.732455	0.73255	0.733725	0.742625	0.750335	0.759695	0.7711	0.771365	0.77632	0.778015	0.785815	0.78954
	645	0.284906	0.284906	0	0.227788	0.232455	0.417552	0.438784	0.479363	0.493837	0.511505	0.53142	0.54175	0.55867	0.568615	0.584495	0.59273	0.59707	0.609655	0.61559	0.62753	0.635655	0.6406	0.641525	0.6425	0.65584	0.655885	0.65789	0.66671	0.668365	0.67239	0.681835	0.68858	0.696845	0.71953	0.722655	0.728415	0.731875	0.732525	0.733605	0.74269	0.749875	0.759595	0.771215	0.77112	0.7761	0.777975	0.7858	0.78962
	646	0.283019	0.283019	0	0.226602	0.231204	0.418139	0.439264	0.479645	0.49404	0.5117	0.531845	0.54154	0.55861	0.568425	0.58446	0.59277	0.596965	0.60968	0.61561	0.62758	0.63582	0.640505	0.641605	0.6425	0.65574	0.65607	0.657955	0.666875	0.668485	0.6722	0.681735	0.68856	0.696915	0.719505	0.72256	0.728145	0.73128	0.7325	0.7335	0.742755	0.749405	0.7595	0.77134	0.77087	0.775895	0.777935	0.78579	0.7897
	647	0.281132	0.281132	0	0.225409	0.229944	0.418732	0.439748	0.479931	0.494245	0.51189	0.532265	0.54133	0.55854	0.56824	0.584425	0.5928	0.596855	0.60971	0.61563	0.62763	0.635975	0.640415	0.641685	0.642495	0.6556	0.656295	0.65802	0.667045	0.668605	0.672015	0.681635	0.688535	0.696985	0.71948	0.722465	0.727875	0.730675	0.732475	0.733405	0.74282	0.748935	0.759405	0.771475	0.77061	0.775695	0.77789	0.78578	0.78978
	648	0.279245	0.279245	0	0.224209	0.228678	0.419332	0.440233	0.48022	0.494451	0.51208	0.53268	0.541125	0.55847	0.56806	0.584385	0.59283	0.59674	0.609735	0.615655	0.627675	0.63613	0.640325	0.64177	0.64249	0.65546	0.656525	0.65809	0.66722	0.668725	0.67183	0.681535	0.688515	0.697055	0.719455	0.72237	0.727605	0.73007	0.732445	0.733315	0.742885	0.74846	0.759315	0.77162	0.770345	0.77551	0.77785	0.78577	0.78986
	649	0.277358	0.277358	0	0.223001	0.227404	0.419939	0.440723	0.480513	0.494658	0.512265	0.53309	0.540915	0.55839	0.567885	0.584345	0.592855	0.59662	0.609765	0.61568	0.62772	0.636285	0.640235	0.64185	0.642485	0.65532	0.65675	0.658155	0.6674	0.668845	0.671645	0.681435	0.68849	0.697125	0.71943	0.72227	0.72733	0.72946	0.73242	0.733225	0.74295	0.74798	0.75923	0.77006	0.77178	0.77533	0.7778	0.785765	0.789935
	650	0.275472	0.275472	0	0.221788	0.226123	0.420552	0.441215	0.48081	0.494866	0.512455	0.5335	0.540705	0.55831	0.567715	0.5843	0.59287	0.596495	0.609795	0.61571	0.627765	0.63643	0.64015	0.641935	0.64248	0.65518	0.65698	0.658225	0.66758	0.668965	0.67146	0.68134	0.68847	0.69719	0.719405	0.72217	0.72706	0.728845	0.732395	0.73314	0.743015	0.747495	0.75915	0.76978	0.77194	0.77516	0.777755	0.785765	0.790015
	651	0.273585	0.273585	0	0.220567	0.224835	0.421173	0.441709	0.48111	0.495075	0.512635	0.5339	0.5405	0.55822	0.567555	0.584255	0.592885	0.59637	0.60983	0.61574	0.62781	0.636575	0.64006	0.64202	0.64247	0.65504	0.65721	0.658295	0.66776	0.669085	0.67128	0.681245	0.68845	0.697255	0.719375	0.72207	0.726785	0.728235	0.73237	0.733055	0.743085	0.74701	0.75907	0.769495	0.77211	0.775	0.777705	0.78576	0.790095
	652	0.271698	0.271698	0	0.21934	0.223541	0.421799	0.442207	0.481413	0.495285	0.512815	0.5343	0.54029	0.55813	0.5674	0.58421	0.592895	0.596235	0.609865	0.615775	0.62785	0.63672	0.639975	0.64211	0.642465	0.654905	0.65744	0.65836	0.667945	0.66921	0.671105	0.68115	0.68843	0.69732	0.719345	0.721965	0.72651	0.727625	0.732345	0.732975	0.74315	0.746525	0.758995	0.76921	0.77228	0.77484	0.777655	0.78576	0.790175
	653	0.269811	0.269811	0	0.218106	0.222239	0.422432	0.442708	0.48172	0.495495	0.512995	0.53469	0.540085	0.55803	0.56725	0.58416	0.5929	0.5961	0.6099	0.61581	0.62789	0.636855	0.639895	0.642195	0.642455	0.65477	0.657665	0.65843	0.668135	0.669335	0.67093	0.68106	0.688405	0.69738	0.719315	0.72186	0.72624	0.727015	0.73232	0.732895	0.74322	0.74604	0.75892	0.768915	0.77246	0.774695	0.777605	0.78576	0.79025
	654	0.267925	0.267925	0	0.216865	0.220931	0.42307	0.443212	0.48203	0.495707	0.513175	0.53508	0.53988	0.557925	0.56711	0.58411	0.592905	0.59596	0.609935	0.61585	0.627925	0.63699	0.63981	0.642285	0.642445	0.654635	0.657895	0.6585	0.668325	0.66946	0.670755	0.680965	0.688385	0.697435	0.71928	0.72175	0.725965	0.726405	0.732295	0.732815	0.74329	0.745555	0.758845	0.768625	0.772645	0.774555	0.77755	0.785765	0.79033
	655	0.266038	0.266038	0	0.215618	0.219616	0.423714	0.443718	0.482344	0.49592	0.51335	0.53546	0.53967	0.557815	0.566975	0.584055	0.5929	0.595815	0.609975	0.615895	0.627965	0.63712	0.639735	0.642375	0.64243	0.654505	0.65812	0.65857	0.668515	0.669585	0.67059	0.68088	0.688365	0.697495	0.719245	0.72164	0.72568	0.72581	0.732265	0.732735	0.743355	0.745075	0.75878	0.768325	0.772835	0.77442	0.777495	0.78577	0.790405
	656	0.264151	0.264151	0	0.214364	0.218295	0.424364	0.444227	0.48266	0.496133	0.51352	0.53584	0.53947	0.5577	0.566845	0.584	0.59289	0.595665	0.61002	0.61594	0.628	0.63725	0.639655	0.642465	0.64242	0.654375	0.658345	0.65864	0.66871	0.66971	0.67042	0.68079	0.688345	0.697545	0.719205	0.72153	0.72519	0.725425	0.73224	0.73266	0.743425	0.744595	0.75871	0.76803	0.77303	0.774285	0.77744	0.78578	0.790485
	657	0.262264	0.262264	0	0.213104	0.216968	0.425021	0.44474	0.48298	0.496347	0.513695	0.536215	0.539265	0.55758	0.56672	0.58394	0.592875	0.59551	0.61006	0.615985	0.62803	0.63737	0.639585	0.642555	0.642405	0.65425	0.658565	0.65871	0.66891	0.66984	0.67026	0.680705	0.688325	0.6976	0.719165	0.721415	0.72459	0.725145	0.732215	0.732585	0.743495	0.74412	0.758645	0.76773	0.77323	0.774165	0.77738	0.78579	0.79056
	658	0.260377	0.260377	0	0.211838	0.215634	0.425682	0.445254	0.483303	0.496562	0.51386	0.53658	0.53906	0.55745	0.566605	0.58388	0.592855	0.59535	0.610105	0.616035	0.628065	0.63749	0.63951	0.64265	0.64239	0.65412	0.65878	0.65879	0.669105	0.669965	0.6701	0.68062	0.688305	0.69765	0.71912	0.7213	0.72399	0.72487	0.73219	0.732505	0.743565	0.74365	0.75858	0.76743	0.77343	0.77404	0.77732	0.785805	0.79064
	659	0.258491	0.258491	0	0.210565	0.214293	0.426349	0.445771	0.483629	0.496778	0.51403	0.53694	0.53886	0.55732	0.5665	0.58382	0.59283	0.595185	0.610155	0.616085	0.628095	0.637605	0.63944	0.642745	0.642375	0.654	0.65885	0.65901	0.669305	0.669945	0.670095	0.68054	0.688285	0.697695	0.719075	0.721185	0.723395	0.724595	0.732165	0.732435	0.74318	0.743635	0.75852	0.76713	0.77363	0.773925	0.77726	0.785815	0.790715
	660	0.256604	0.256604	0	0.209286	0.212948	0.427021	0.446292	0.483957	0.496995	0.514195	0.537295	0.538665	0.55718	0.566395	0.583755	0.5928	0.59502	0.610205	0.61614	0.628125	0.637715	0.639375	0.64284	0.642355	0.653875	0.658915	0.659225	0.66951	0.6698	0.670225	0.68046	0.688265	0.69774	0.719025	0.721065	0.7228	0.72432	0.73214	0.73236	0.74272	0.743705	0.75846	0.766835	0.773775	0.773875	0.7772	0.785835	0.790795
	661	0.254717	0.254717	0	0.208001	0.211596	0.427698	0.446814	0.484289	0.497212	0.51436	0.537635	0.53848	0.55704	0.5663	0.583685	0.59277	0.594845	0.610255	0.616195	0.62815	0.637825	0.639315	0.642935	0.642335	0.653755	0.658985	0.65944	0.669645	0.66972	0.670355	0.68038	0.688245	0.69778	0.71897	0.720945	0.72221	0.724045	0.73211	0.732285	0.742265	0.743775	0.7584	0.766535	0.773685	0.77406	0.777135	0.785855	0.79087
	662	0.25283	0.25283	0	0.206709	0.210238	0.42838	0.44734	0.484623	0.49743	0.51452	0.537915	0.538345	0.55689	0.56621	0.583615	0.59273	0.594665	0.61031	0.616255	0.62818	0.637925	0.639255	0.64303	0.642315	0.65364	0.65905	0.659645	0.669515	0.66992	0.670485	0.680305	0.688225	0.69782	0.71891	0.72082	0.721625	0.72377	0.732085	0.732215	0.741815	0.743845	0.75834	0.766235	0.77358	0.774275	0.77707	0.785875	0.790945
	663	0.250943	0.250943	0	0.205412	0.208875	0.429067	0.447867	0.484959	0.497649	0.51468	0.53794	0.538465	0.55674	0.566125	0.583545	0.592685	0.59448	0.610365	0.616315	0.628205	0.638025	0.639195	0.643125	0.642295	0.653525	0.659115	0.65985	0.669385	0.670125	0.670615	0.68023	0.68821	0.697855	0.718845	0.720695	0.721045	0.723495	0.73206	0.732145	0.741375	0.743915	0.758285	0.76594	0.77347	0.77449	0.777	0.7859	0.791025
	664	0.249057	0.249057	0	0.204108	0.207506	0.42976	0.448398	0.485299	0.497868	0.514835	0.537785	0.538765	0.55658	0.566045	0.58347	0.592635	0.59429	0.610425	0.616375	0.62823	0.63812	0.63914	0.643225	0.642275	0.65341	0.65918	0.66005	0.66926	0.670335	0.670745	0.68016	0.68819	0.69789	0.71878	0.720465	0.72057	0.723225	0.732035	0.732075	0.740945	0.74399	0.758225	0.765645	0.773365	0.774705	0.776935	0.785925	0.7911
	665	0.24717	0.24717	0	0.202799	0.206131	0.430456	0.448931	0.485642	0.498088	0.51499	0.537595	0.53909	0.55642	0.56597	0.58339	0.59258	0.5941	0.610485	0.61644	0.62825	0.63821	0.63909	0.643325	0.64225	0.6533	0.659245	0.660245	0.669145	0.67054	0.670875	0.68009	0.68817	0.69792	0.718705	0.71989	0.72044	0.72295	0.732005	0.73201	0.74052	0.74406	0.758175	0.765355	0.773265	0.774925	0.776865	0.78595	0.791175
	666	0.245283	0.245283	0	0.201485	0.204751	0.431158	0.449466	0.485986	0.49831	0.515145	0.5374	0.539415	0.55625	0.565905	0.583315	0.59252	0.5939	0.61055	0.616505	0.628275	0.638295	0.639045	0.643425	0.642225	0.653195	0.65931	0.66043	0.66904	0.670755	0.67101	0.680025	0.688155	0.697945	0.718625	0.719325	0.72031	0.722675	0.73194	0.731985	0.740105	0.74413	0.75812	0.765065	0.773165	0.77515	0.77679	0.78598	0.79125
	667	0.243396	0.243396	0	0.200163	0.203366	0.431864	0.450004	0.486334	0.498531	0.515295	0.537205	0.53974	0.55608	0.56584	0.58323	0.592455	0.593695	0.610615	0.616575	0.628295	0.63838	0.639	0.643525	0.6422	0.65309	0.65937	0.66061	0.668945	0.670965	0.67114	0.67996	0.688135	0.69797	0.71854	0.71876	0.720175	0.7224	0.73187	0.73196	0.7397	0.7442	0.758065	0.764775	0.773065	0.77537	0.77672	0.786015	0.791325
	668	0.241509	0.241509	0	0.198837	0.201975	0.432573	0.450545	0.486684	0.498754	0.515445	0.537005	0.540065	0.555905	0.56578	0.583145	0.59238	0.59348	0.61068	0.616645	0.628315	0.638455	0.63896	0.643625	0.642175	0.65299	0.65943	0.66078	0.66886	0.671175	0.671275	0.679895	0.68812	0.69799	0.7182	0.718445	0.72004	0.72213	0.731805	0.731935	0.73931	0.744275	0.758015	0.76449	0.772965	0.775595	0.776645	0.78605	0.7914
	669	0.239623	0.239623	0	0.197505	0.200579	0.433288	0.451088	0.487036	0.498976	0.515595	0.53681	0.54038	0.555725	0.56573	0.58306	0.592305	0.593265	0.61075	0.61672	0.628335	0.638525	0.63892	0.643725	0.642145	0.65289	0.65949	0.66094	0.668785	0.67139	0.67141	0.679835	0.688105	0.698005	0.717645	0.718345	0.7199	0.721855	0.73174	0.731905	0.73893	0.744345	0.757965	0.76421	0.77287	0.77582	0.77657	0.786085	0.791475
	670	0.237736	0.237736	0	0.196167	0.199178	0.434007	0.451634	0.487391	0.4992	0.51574	0.53661	0.540695	0.555545	0.56568	0.58297	0.592225	0.593045	0.610825	0.61679	0.62835	0.638595	0.638885	0.643825	0.642115	0.652795	0.659545	0.66109	0.668725	0.671545	0.671605	0.67978	0.688085	0.69802	0.7171	0.718235	0.71976	0.721585	0.73168	0.73188	0.73856	0.744415	0.75791	0.76393	0.772775	0.77605	0.77649	0.786125	0.79155
	671	0.235849	0.235849	0	0.194824	0.197771	0.434729	0.452181	0.487748	0.499423	0.515885	0.536415	0.54101	0.55536	0.565635	0.58288	0.59214	0.59282	0.6109	0.61687	0.62837	0.63866	0.638855	0.64393	0.642085	0.652705	0.6596	0.661225	0.66868	0.67168	0.67182	0.679725	0.68807	0.698025	0.716555	0.71812	0.71962	0.72131	0.731615	0.731855	0.738205	0.74449	0.75786	0.763655	0.77268	0.77628	0.77641	0.786165	0.791625
	672	0.233962	0.233962	0	0.193474	0.19636	0.435455	0.452731	0.488107	0.499648	0.51603	0.53622	0.541315	0.55517	0.565595	0.582785	0.592045	0.592585	0.610975	0.616945	0.628385	0.638715	0.63883	0.64403	0.64205	0.652615	0.65965	0.661345	0.668655	0.67181	0.672035	0.679675	0.688055	0.69803	0.71602	0.717995	0.719475	0.72104	0.731555	0.73183	0.737865	0.74456	0.757815	0.76338	0.77259	0.776335	0.776505	0.78621	0.7917
	673	0.232075	0.232075	0	0.19212	0.194944	0.436186	0.453284	0.488469	0.499872	0.51617	0.536025	0.541615	0.55498	0.56556	0.58269	0.59195	0.592345	0.611055	0.617025	0.628405	0.63877	0.638805	0.644135	0.64202	0.65253	0.6597	0.661455	0.66864	0.671945	0.672255	0.67963	0.68804	0.69803	0.71549	0.71786	0.719325	0.72077	0.731495	0.731805	0.737535	0.744635	0.757765	0.76311	0.7725	0.77625	0.776735	0.786255	0.791775
	674	0.230189	0.230189	0	0.19076	0.193524	0.43692	0.453838	0.488832	0.5001	0.516305	0.53583	0.541915	0.554785	0.565525	0.582595	0.591845	0.592105	0.61114	0.617105	0.62842	0.638785	0.638815	0.644235	0.641985	0.65245	0.65975	0.66155	0.668645	0.672085	0.67247	0.679585	0.688025	0.698025	0.71497	0.71772	0.71918	0.7205	0.731435	0.731785	0.73722	0.744705	0.757715	0.762845	0.772405	0.77617	0.77697	0.7863	0.791845
	675	0.228302	0.228302	0	0.189395	0.192099	0.437657	0.454396	0.489198	0.500325	0.516445	0.535635	0.54221	0.554585	0.5655	0.58249	0.59174	0.591855	0.611225	0.617185	0.628435	0.638765	0.63886	0.64434	0.64195	0.65237	0.659795	0.661625	0.66867	0.67222	0.67269	0.67954	0.68801	0.69802	0.714455	0.71757	0.719025	0.72023	0.731375	0.73176	0.736925	0.74478	0.75767	0.76258	0.772315	0.776085	0.7772	0.78635	0.79192
	676	0.226415	0.226415	0	0.188026	0.190668	0.438399	0.454954	0.489565	0.50055	0.51658	0.53544	0.542495	0.554385	0.56547	0.58239	0.591595	0.59163	0.61131	0.61727	0.62845	0.63875	0.6389	0.644445	0.64191	0.652295	0.65984	0.661685	0.66871	0.672355	0.67291	0.6795	0.688	0.698005	0.713945	0.717405	0.718875	0.71996	0.731315	0.731735	0.736645	0.74485	0.75762	0.76232	0.77223	0.776	0.77743	0.786405	0.791995
	677	0.224528	0.224528	0	0.18665	0.189233	0.439144	0.455516	0.489934	0.500775	0.516715	0.53525	0.54278	0.554185	0.56545	0.582285	0.591335	0.59151	0.6114	0.617355	0.628465	0.63874	0.638935	0.644545	0.64187	0.652225	0.65988	0.66173	0.66877	0.67249	0.673125	0.679465	0.687985	0.697985	0.713445	0.717235	0.71872	0.71969	0.73126	0.73171	0.736375	0.744925	0.757575	0.762065	0.77214	0.775915	0.777665	0.786455	0.792065
	678	0.222642	0.222642	0	0.185269	0.187794	0.439891	0.45608	0.490305	0.501005	0.516845	0.535055	0.54306	0.553985	0.56543	0.582175	0.59107	0.591385	0.611495	0.61744	0.62848	0.63873	0.63896	0.64465	0.64183	0.65216	0.65992	0.661755	0.66885	0.672625	0.673345	0.679435	0.68797	0.69796	0.71295	0.717055	0.71856	0.71942	0.731205	0.731685	0.73613	0.745	0.75753	0.761815	0.77205	0.77583	0.7779	0.78651	0.79214
	679	0.220755	0.220755	0	0.183884	0.186351	0.440642	0.456645	0.490678	0.50123	0.516975	0.534865	0.54334	0.55378	0.56541	0.582065	0.5908	0.591255	0.61159	0.61753	0.6285	0.638725	0.638985	0.64475	0.64179	0.652095	0.659955	0.661765	0.668945	0.67276	0.673565	0.679405	0.68796	0.69793	0.71247	0.71686	0.7184	0.719155	0.73115	0.73166	0.735895	0.74507	0.75748	0.761565	0.771965	0.77574	0.77813	0.78657	0.79221
	680	0.218868	0.218868	0	0.182493	0.184902	0.441397	0.457213	0.491053	0.50146	0.517105	0.534675	0.54361	0.55357	0.565395	0.581955	0.59052	0.591125	0.611685	0.61762	0.628515	0.63872	0.639005	0.644855	0.641745	0.652035	0.65999	0.66176	0.66906	0.672895	0.673785	0.679375	0.68795	0.69789	0.711995	0.71666	0.718235	0.718885	0.7311	0.731635	0.73568	0.745145	0.757435	0.76132	0.77188	0.77565	0.778365	0.78663	0.792285
	681	0.216981	0.216981	0	0.181097	0.18345	0.442154	0.457784	0.491429	0.50169	0.51723	0.534485	0.54388	0.553365	0.565385	0.58184	0.590235	0.590985	0.611785	0.61771	0.62853	0.63872	0.63902	0.6417	0.64496	0.65198	0.66002	0.66174	0.66919	0.673035	0.674005	0.679355	0.687935	0.69785	0.711525	0.716445	0.71807	0.71862	0.731045	0.731615	0.73548	0.74522	0.75739	0.76108	0.771795	0.77556	0.7786	0.78669	0.792355
	682	0.215094	0.215094	0	0.179697	0.181994	0.442914	0.458356	0.491807	0.501915	0.517355	0.534295	0.54414	0.553155	0.565375	0.581725	0.58995	0.59084	0.61189	0.6178	0.628545	0.63872	0.63903	0.641655	0.64506	0.651925	0.660045	0.661705	0.66934	0.67317	0.674225	0.679335	0.687925	0.697795	0.71107	0.71622	0.717905	0.718355	0.730995	0.73159	0.7353	0.745295	0.757345	0.76084	0.771705	0.77547	0.778835	0.786755	0.792425
	683	0.213208	0.213208	0	0.178291	0.180533	0.443678	0.458929	0.492187	0.502145	0.51748	0.53411	0.5444	0.552945	0.565365	0.581605	0.589655	0.59069	0.611995	0.61789	0.62856	0.638725	0.639035	0.641605	0.645165	0.651875	0.66007	0.66166	0.6695	0.673305	0.674445	0.67932	0.687915	0.69774	0.710625	0.71599	0.717735	0.71809	0.730945	0.731565	0.73514	0.745365	0.7573	0.76061	0.77162	0.77538	0.77907	0.78682	0.7925
	684	0.211321	0.211321	0	0.176881	0.179068	0.444443	0.459506	0.492567	0.502375	0.5176	0.533925	0.544655	0.55273	0.56536	0.581485	0.58935	0.59054	0.6121	0.617985	0.62858	0.638735	0.639035	0.641555	0.645265	0.65183	0.66009	0.6616	0.669675	0.67344	0.674665	0.679305	0.687905	0.697675	0.71019	0.715745	0.717565	0.717825	0.7309	0.731545	0.734995	0.74544	0.757255	0.76038	0.771535	0.775285	0.779305	0.78689	0.79257
	685	0.209434	0.209434	0	0.175466	0.177599	0.445213	0.460084	0.492949	0.502605	0.51772	0.53374	0.544905	0.55252	0.565355	0.58136	0.589045	0.59038	0.612215	0.61808	0.628595	0.638745	0.63903	0.641505	0.64537	0.651785	0.660105	0.661525	0.66986	0.673575	0.674885	0.679295	0.687895	0.6976	0.709765	0.71549	0.71739	0.71756	0.73085	0.73152	0.734865	0.745515	0.75721	0.760155	0.771455	0.77519	0.77954	0.78696	0.79264
	686	0.207547	0.207547	0	0.174046	0.176126	0.445983	0.460664	0.493333	0.502835	0.51784	0.533555	0.54515	0.552305	0.565355	0.581235	0.588735	0.590215	0.612325	0.618175	0.628615	0.638755	0.63902	0.641455	0.64547	0.65175	0.66012	0.661445	0.67006	0.67371	0.675105	0.67929	0.68789	0.69752	0.70935	0.71523	0.717215	0.717295	0.730805	0.7315	0.734755	0.74559	0.757165	0.759935	0.77137	0.775095	0.779775	0.78703	0.79271
	687	0.20566	0.20566	0	0.172622	0.174649	0.446757	0.461246	0.493719	0.503065	0.517955	0.53337	0.54539	0.55209	0.565355	0.58111	0.588415	0.590045	0.61244	0.618275	0.628635	0.63877	0.639005	0.6414	0.64557	0.651715	0.660125	0.661355	0.67027	0.67385	0.675325	0.679285	0.68788	0.69743	0.70895	0.714955	0.717035	0.71704	0.73076	0.731475	0.73466	0.745665	0.75712	0.75972	0.771285	0.775	0.78001	0.7871	0.79278
	688	0.203774	0.203774	0	0.171193	0.173169	0.447533	0.46183	0.494105	0.503295	0.51807	0.53319	0.54563	0.551875	0.565355	0.58098	0.588095	0.58987	0.61256	0.61837	0.628655	0.63879	0.638985	0.641345	0.64567	0.651685	0.660135	0.66126	0.670485	0.673985	0.675545	0.679285	0.687875	0.69733	0.70856	0.714675	0.716775	0.71686	0.730715	0.731455	0.734585	0.74574	0.75708	0.759505	0.771205	0.7749	0.780245	0.787175	0.79285
	689	0.201887	0.201887	0	0.16976	0.171684	0.448312	0.462416	0.494492	0.503525	0.518185	0.533005	0.545865	0.551665	0.565355	0.58085	0.587765	0.58969	0.61268	0.61847	0.628675	0.63881	0.638965	0.64129	0.64577	0.651655	0.660135	0.661155	0.67071	0.67412	0.675765	0.67929	0.687865	0.69722	0.708185	0.714385	0.71651	0.71668	0.730675	0.731435	0.73452	0.745815	0.757035	0.7593	0.77112	0.774805	0.780475	0.787255	0.79292
	690	0.2	0.2	0	0.168322	0.170196	0.449093	0.463004	0.49488	0.503755	0.518295	0.532825	0.54609	0.551445	0.56536	0.580715	0.58743	0.589505	0.612805	0.61857	0.628695	0.63883	0.638935	0.64123	0.64587	0.65163	0.660135	0.661045	0.670945	0.67425	0.675985	0.6793	0.68786	0.6971	0.70782	0.71409	0.716255	0.716495	0.73063	0.73141	0.73448	0.74589	0.75699	0.759095	0.77104	0.774705	0.78071	0.78733	0.79299
	691	0.198113	0.198113	0	0.166879	0.168704	0.449876	0.463593	0.495269	0.503985	0.518405	0.53265	0.546315	0.55123	0.565365	0.58058	0.58709	0.58932	0.61293	0.618675	0.62872	0.63885	0.638905	0.64117	0.645965	0.65161	0.660125	0.66093	0.671185	0.674385	0.676205	0.67931	0.687855	0.696975	0.70747	0.713785	0.715995	0.71631	0.73059	0.73139	0.73445	0.74597	0.756945	0.758895	0.770955	0.774605	0.780945	0.78741	0.79306
	692	0.196226	0.196226	0	0.165433	0.167209	0.450661	0.464184	0.49566	0.504215	0.518515	0.53247	0.546535	0.551015	0.56537	0.580445	0.586745	0.589125	0.613055	0.618775	0.628745	0.63887	0.638875	0.64111	0.646065	0.65159	0.660115	0.66081	0.671425	0.67452	0.676425	0.679325	0.68785	0.696835	0.707135	0.713475	0.715735	0.71612	0.73055	0.73137	0.734435	0.746045	0.756905	0.758695	0.770875	0.774505	0.78118	0.78749	0.79313
	693	0.19434	0.19434	0	0.163982	0.16571	0.451448	0.464778	0.496051	0.504445	0.518625	0.532295	0.546755	0.5508	0.565375	0.580305	0.586395	0.588925	0.613185	0.61888	0.62877	0.63883	0.638905	0.641045	0.64616	0.65158	0.660105	0.660685	0.671675	0.674655	0.676645	0.679345	0.687845	0.69669	0.70681	0.713155	0.71548	0.71593	0.730515	0.73135	0.73444	0.74612	0.75686	0.758505	0.77079	0.774405	0.781415	0.787575	0.7932
	694	0.192453	0.192453	0	0.162526	0.164207	0.452237	0.465373	0.496443	0.504675	0.51873	0.53212	0.546965	0.550585	0.565385	0.580165	0.58604	0.58872	0.61332	0.618985	0.628795	0.638785	0.63893	0.64098	0.646255	0.651565	0.660085	0.660555	0.67193	0.674785	0.67686	0.679365	0.687845	0.69653	0.7065	0.71283	0.71522	0.71574	0.73048	0.73133	0.734455	0.746195	0.756815	0.75832	0.77071	0.774305	0.781645	0.78766	0.79327
	695	0.190566	0.190566	0	0.161067	0.162701	0.453028	0.465969	0.496836	0.504905	0.518835	0.531945	0.547175	0.550365	0.565395	0.580025	0.58568	0.58851	0.613455	0.61909	0.62882	0.63874	0.63896	0.640915	0.64635	0.65156	0.66006	0.660425	0.672185	0.67492	0.67708	0.67939	0.68784	0.696365	0.706205	0.712505	0.714965	0.715545	0.730445	0.73131	0.734485	0.746275	0.75677	0.758135	0.77063	0.7742	0.78188	0.787745	0.793335
	696	0.188679	0.188679	0	0.159603	0.161191	0.45382	0.466568	0.497229	0.505135	0.518935	0.53177	0.547375	0.55015	0.565405	0.57988	0.58531	0.5883	0.613595	0.619195	0.62885	0.63869	0.638995	0.640845	0.64644	0.65155	0.660035	0.66029	0.672445	0.67505	0.677295	0.67942	0.68784	0.696185	0.70592	0.71217	0.714715	0.71535	0.73041	0.73129	0.73453	0.74635	0.75673	0.757955	0.77055	0.7741	0.78211	0.787835	0.793405
	697	0.186792	0.186792	0	0.158136	0.159679	0.454614	0.467168	0.497623	0.50537	0.51904	0.5316	0.547575	0.549935	0.565415	0.579735	0.58494	0.58808	0.613735	0.6193	0.62888	0.638635	0.639025	0.640775	0.646535	0.65155	0.660005	0.66015	0.672705	0.675185	0.677515	0.67945	0.68784	0.696	0.705655	0.711835	0.71446	0.715155	0.730375	0.73127	0.73459	0.74643	0.756685	0.75778	0.77047	0.773995	0.782345	0.787925	0.793475
	698	0.184906	0.184906	0	0.156664	0.158163	0.45541	0.467769	0.498018	0.5056	0.51914	0.53143	0.54777	0.54972	0.565425	0.57959	0.584565	0.58786	0.613875	0.61941	0.62891	0.638575	0.63906	0.640705	0.646625	0.65155	0.65997	0.660015	0.67297	0.675315	0.67773	0.67949	0.68784	0.695805	0.7054	0.71149	0.714205	0.714955	0.730345	0.73125	0.73466	0.746505	0.756645	0.75761	0.770385	0.77389	0.782575	0.788015	0.79354
	699	0.183019	0.183019	0	0.155188	0.156643	0.456208	0.468373	0.498414	0.50583	0.51924	0.53126	0.54796	0.549505	0.565435	0.57944	0.58418	0.58763	0.61402	0.61952	0.628945	0.638515	0.639095	0.640635	0.64671	0.65155	0.659875	0.659925	0.673235	0.675445	0.677945	0.679525	0.68784	0.6956	0.705155	0.71115	0.713955	0.714755	0.730315	0.73123	0.734745	0.746585	0.7566	0.757445	0.770305	0.773785	0.782805	0.788105	0.79361
	700	0.181132	0.181132	0	0.153708	0.155121	0.457006	0.468977	0.498809	0.50606	0.519335	0.53109	0.548145	0.54929	0.56545	0.57929	0.583795	0.5874	0.61417	0.61963	0.62898	0.63845	0.63913	0.64056	0.6468	0.651555	0.65973	0.65988	0.6735	0.675575	0.67816	0.67957	0.68784	0.695385	0.704925	0.7108	0.713705	0.714555	0.730285	0.731215	0.734845	0.74666	0.756555	0.75728	0.770225	0.77368	0.78304	0.7882	0.793675
	701	0.179245	0.179245	0	0.152225	0.153595	0.457807	0.469583	0.499204	0.50629	0.51943	0.530925	0.54833	0.549075	0.56546	0.57914	0.5834	0.587165	0.61432	0.61974	0.629015	0.638385	0.63917	0.640485	0.646885	0.651565	0.65959	0.659835	0.67377	0.675705	0.678375	0.679615	0.687845	0.69516	0.70471	0.710455	0.713455	0.71435	0.730255	0.731195	0.734955	0.74674	0.756515	0.75712	0.770145	0.77357	0.78327	0.788295	0.793745
	702	0.177358	0.177358	0	0.150737	0.152066	0.458608	0.470191	0.499601	0.50652	0.519525	0.530755	0.548505	0.54886	0.565475	0.578985	0.583005	0.586925	0.61447	0.61985	0.62905	0.638315	0.63921	0.64041	0.64697	0.651575	0.659445	0.65978	0.674035	0.67583	0.678585	0.679665	0.68785	0.694935	0.704505	0.710105	0.71321	0.714145	0.73023	0.73118	0.735075	0.74682	0.75647	0.756965	0.770065	0.773465	0.7835	0.78839	0.79381
	703	0.175472	0.175472	0	0.149246	0.150535	0.459411	0.470801	0.499997	0.50675	0.51962	0.530595	0.548645	0.54868	0.56549	0.578835	0.582605	0.58668	0.614625	0.619965	0.629085	0.63824	0.63925	0.64033	0.64705	0.651585	0.6593	0.65972	0.6743	0.67596	0.6788	0.679715	0.687855	0.6947	0.70431	0.709755	0.71296	0.71394	0.730205	0.73116	0.735205	0.7469	0.75643	0.756815	0.769985	0.773355	0.783725	0.78849	0.79388
	704	0.173585	0.173585	0	0.147751	0.149	0.460215	0.471411	0.500395	0.50698	0.51971	0.53043	0.54843	0.54885	0.565505	0.578675	0.582195	0.58643	0.61478	0.62008	0.629125	0.638165	0.63929	0.64025	0.64713	0.6516	0.659155	0.659655	0.67457	0.676085	0.67901	0.67977	0.68786	0.69446	0.704125	0.7094	0.712715	0.71373	0.73018	0.731145	0.73535	0.74698	0.756385	0.75667	0.76991	0.77325	0.783955	0.78859	0.793945
	705	0.171698	0.171698	0	0.146252	0.147462	0.46102	0.472023	0.50079	0.50721	0.519805	0.53027	0.54822	0.549015	0.56552	0.57852	0.581785	0.586175	0.61494	0.620195	0.629165	0.63809	0.63933	0.64017	0.64721	0.651615	0.65901	0.659585	0.674835	0.67621	0.679225	0.679825	0.687865	0.69421	0.703945	0.70905	0.71247	0.71352	0.73016	0.731125	0.735505	0.74706	0.75634	0.75653	0.76983	0.77314	0.784185	0.78869	0.79401
	706	0.169811	0.169811	0	0.144749	0.145922	0.461826	0.472637	0.501185	0.50744	0.51989	0.530105	0.548005	0.549175	0.565535	0.57836	0.58137	0.585915	0.6151	0.62031	0.62921	0.63801	0.63937	0.640085	0.647285	0.651635	0.65886	0.659515	0.6751	0.676335	0.679435	0.67989	0.68787	0.69396	0.70378	0.7087	0.712225	0.71331	0.730135	0.73111	0.73567	0.74714	0.7563	0.75639	0.76975	0.77303	0.78441	0.78879	0.79408
	707	0.167925	0.167925	0	0.143243	0.144378	0.462633	0.473253	0.50158	0.507665	0.51998	0.52995	0.547795	0.54933	0.56555	0.578205	0.58095	0.585655	0.615265	0.620425	0.629255	0.63793	0.639415	0.640005	0.64736	0.651655	0.658715	0.659435	0.67536	0.67646	0.67964	0.67995	0.68788	0.693705	0.703625	0.70835	0.711985	0.7131	0.730115	0.731095	0.735845	0.74722	0.756255	0.756255	0.76967	0.77292	0.78464	0.788895	0.794145
	708	0.166038	0.166038	0	0.141734	0.142832	0.463442	0.473869	0.50198	0.507895	0.520065	0.52979	0.547585	0.549485	0.565565	0.57804	0.58052	0.58539	0.61543	0.620545	0.6293	0.637845	0.63946	0.63992	0.64743	0.651675	0.65857	0.65935	0.675625	0.67658	0.67985	0.68002	0.68789	0.69345	0.703475	0.708	0.71174	0.712885	0.730095	0.73108	0.73603	0.7473	0.756125	0.756215	0.76959	0.77281	0.784865	0.788995	0.79421
	709	0.164151	0.164151	0	0.14022	0.141283	0.464251	0.474486	0.502375	0.508125	0.520155	0.529635	0.547375	0.54963	0.56558	0.57788	0.58009	0.58512	0.6156	0.620665	0.629345	0.63776	0.6395	0.63983	0.6475	0.651695	0.658425	0.659265	0.675885	0.676705	0.68006	0.680085	0.6879	0.69319	0.70333	0.70765	0.7115	0.71267	0.73008	0.731065	0.736225	0.74738	0.756	0.75617	0.76951	0.7727	0.78509	0.789105	0.794275
	710	0.162264	0.162264	0	0.138704	0.139731	0.46506	0.475106	0.50277	0.508355	0.52024	0.52948	0.547165	0.549775	0.565595	0.57772	0.57966	0.584845	0.61577	0.62078	0.62939	0.637675	0.639545	0.639745	0.64757	0.65172	0.65828	0.65917	0.67614	0.676825	0.68016	0.680265	0.68791	0.69293	0.70319	0.707305	0.71126	0.712455	0.73006	0.73105	0.73643	0.74746	0.755875	0.75613	0.769435	0.77259	0.785315	0.78921	0.79434
	711	0.160377	0.160377	0	0.137184	0.138177	0.46587	0.475726	0.503165	0.50858	0.52032	0.529325	0.546955	0.54991	0.565615	0.577555	0.57922	0.58457	0.61594	0.620905	0.62944	0.637585	0.63959	0.639655	0.647635	0.651745	0.658135	0.65907	0.6764	0.676945	0.68023	0.68047	0.687925	0.69267	0.70306	0.706965	0.711025	0.71224	0.730045	0.731035	0.736645	0.747545	0.755755	0.756085	0.769355	0.772475	0.785535	0.789315	0.794405
	712	0.158491	0.158491	0	0.13566	0.136619	0.466681	0.476347	0.50356	0.50881	0.520405	0.529175	0.546745	0.550045	0.56563	0.57739	0.578775	0.584285	0.616115	0.621025	0.62949	0.637495	0.639565	0.639635	0.6477	0.651775	0.65799	0.65897	0.67665	0.677065	0.68031	0.680675	0.687935	0.69241	0.702935	0.70662	0.710785	0.712025	0.73003	0.73102	0.73687	0.747625	0.75564	0.756045	0.769275	0.772365	0.78576	0.789425	0.79447
	713	0.156604	0.156604	0	0.134133	0.135059	0.467492	0.476971	0.503955	0.509035	0.520485	0.529025	0.54654	0.550175	0.565645	0.577225	0.57833	0.584	0.61629	0.62115	0.629545	0.637405	0.63947	0.639685	0.64776	0.6518	0.657845	0.65886	0.6769	0.67718	0.680385	0.68088	0.68795	0.69215	0.70281	0.706285	0.71055	0.711805	0.73002	0.731005	0.7371	0.74771	0.75553	0.756	0.7692	0.77225	0.78598	0.789535	0.794535
	714	0.154717	0.154717	0	0.132603	0.133497	0.468304	0.477594	0.504345	0.50926	0.520565	0.528875	0.54633	0.5503	0.565665	0.57706	0.577875	0.583715	0.61647	0.62127	0.629595	0.63731	0.63938	0.63973	0.647815	0.65183	0.657705	0.65875	0.677145	0.677295	0.68047	0.68108	0.68797	0.69189	0.702695	0.70595	0.710315	0.711585	0.730005	0.730995	0.73734	0.74779	0.75542	0.75596	0.76912	0.77214	0.786205	0.789645	0.7946
	715	0.15283	0.15283	0	0.13107	0.131933	0.469116	0.47822	0.50474	0.509485	0.520645	0.528725	0.546125	0.55042	0.56568	0.57689	0.57742	0.58342	0.61665	0.621395	0.62965	0.63722	0.639285	0.639775	0.64787	0.65186	0.657565	0.65863	0.67739	0.67741	0.68055	0.681285	0.687985	0.691635	0.70258	0.705615	0.71008	0.711365	0.729995	0.73098	0.73759	0.747875	0.755315	0.755915	0.76904	0.772025	0.786425	0.78976	0.794665
	716	0.150943	0.150943	0	0.129533	0.130365	0.469929	0.478845	0.50513	0.50971	0.52072	0.52858	0.54592	0.550535	0.565695	0.576725	0.57696	0.583125	0.61683	0.62152	0.629705	0.637125	0.63919	0.63982	0.64792	0.65189	0.657425	0.65851	0.677525	0.67763	0.680635	0.681485	0.688005	0.69138	0.70247	0.70529	0.70985	0.711145	0.729985	0.730965	0.73785	0.74796	0.755215	0.755875	0.768965	0.77191	0.786645	0.78987	0.79473
	717	0.149057	0.149057	0	0.127994	0.128796	0.470741	0.479473	0.50552	0.509935	0.5208	0.528435	0.545715	0.550645	0.565715	0.576495	0.576555	0.582825	0.617015	0.62165	0.62976	0.63703	0.639095	0.63987	0.64797	0.65192	0.657285	0.65838	0.67764	0.677865	0.680725	0.681685	0.688025	0.691125	0.702365	0.704965	0.70962	0.710925	0.729975	0.730955	0.738115	0.74804	0.75512	0.75583	0.768885	0.771795	0.78686	0.789985	0.794795
	718	0.14717	0.14717	0	0.126451	0.127223	0.471555	0.480102	0.50591	0.51016	0.520875	0.52829	0.545515	0.55075	0.56573	0.57603	0.576385	0.582525	0.6172	0.621775	0.62982	0.636935	0.639	0.639915	0.648015	0.651955	0.657145	0.658245	0.67775	0.678095	0.68081	0.68188	0.688045	0.690875	0.70226	0.704645	0.70939	0.7107	0.72997	0.73094	0.73839	0.748125	0.755025	0.75579	0.76881	0.77168	0.78708	0.7901	0.79486
	719	0.145283	0.145283	0	0.124906	0.125649	0.472368	0.480731	0.5063	0.510385	0.52095	0.52815	0.54531	0.55085	0.56575	0.575555	0.576215	0.58222	0.617385	0.621905	0.629875	0.636835	0.6389	0.639965	0.64806	0.651985	0.65701	0.65811	0.67786	0.678325	0.6809	0.68208	0.688065	0.69063	0.702155	0.70433	0.70916	0.71048	0.72996	0.73093	0.738675	0.74821	0.754935	0.755745	0.76873	0.771565	0.787295	0.790215	0.79492
	720	0.143396	0.143396	0	0.123356	0.124072	0.473181	0.481361	0.506685	0.51061	0.521025	0.52801	0.54511	0.550945	0.565765	0.57508	0.576045	0.581915	0.617575	0.622035	0.629935	0.63674	0.6388	0.64001	0.6481	0.65202	0.656875	0.65797	0.677965	0.678545	0.68099	0.682275	0.68809	0.69039	0.702055	0.704025	0.708935	0.710255	0.729955	0.73092	0.738965	0.748295	0.754845	0.755705	0.768655	0.77145	0.787515	0.790335	0.794985
	721	0.141509	0.141509	0	0.121805	0.122493	0.473994	0.481993	0.507075	0.51083	0.521095	0.52787	0.54491	0.551035	0.56578	0.5746	0.575875	0.581605	0.61777	0.622165	0.629995	0.63664	0.6387	0.640055	0.648135	0.652055	0.656745	0.65782	0.678075	0.678765	0.681085	0.68247	0.688115	0.69015	0.701955	0.70372	0.70871	0.71003	0.72995	0.73091	0.73926	0.74838	0.75476	0.755665	0.768575	0.771335	0.78773	0.79045	0.79505
	722	0.139623	0.139623	0	0.12025	0.120912	0.474808	0.482625	0.50746	0.51105	0.52117	0.527735	0.54471	0.55112	0.5658	0.57412	0.5757	0.58129	0.61796	0.6223	0.63006	0.63654	0.6386	0.640105	0.648165	0.65209	0.656615	0.65767	0.67818	0.67898	0.68118	0.682665	0.68814	0.68992	0.70186	0.70342	0.708485	0.70981	0.72995	0.730895	0.739565	0.748465	0.75468	0.75562	0.7685	0.77122	0.78794	0.79057	0.79511
	723	0.137736	0.137736	0	0.118693	0.119328	0.475621	0.483259	0.50784	0.511275	0.52124	0.5276	0.54451	0.551195	0.565815	0.57363	0.57553	0.580975	0.618155	0.62243	0.63012	0.636445	0.6385	0.64015	0.648195	0.652125	0.656485	0.65751	0.67828	0.679185	0.68127	0.682855	0.68817	0.68969	0.70176	0.703125	0.70826	0.709585	0.729945	0.730885	0.73988	0.74855	0.754605	0.75558	0.768425	0.771105	0.788155	0.79069	0.795175
	724	0.135849	0.135849	0	0.117133	0.117742	0.476434	0.483893	0.50822	0.511495	0.52131	0.527465	0.544315	0.55127	0.56583	0.57314	0.575355	0.580655	0.618355	0.622565	0.630185	0.636345	0.638395	0.6402	0.648215	0.65216	0.65636	0.65735	0.678385	0.67939	0.681365	0.683045	0.6882	0.68947	0.701665	0.70284	0.70804	0.70936	0.729945	0.730875	0.7402	0.74864	0.75453	0.75554	0.768345	0.77099	0.788365	0.79081	0.795235
	725	0.133962	0.133962	0	0.115569	0.116154	0.477247	0.484528	0.5086	0.511715	0.52138	0.52733	0.544115	0.55134	0.56585	0.57265	0.575185	0.58034	0.61855	0.6227	0.63025	0.636245	0.638295	0.640245	0.648235	0.652195	0.656235	0.657185	0.678485	0.679585	0.68146	0.683235	0.68823	0.689255	0.70157	0.70256	0.70782	0.709135	0.729945	0.730865	0.740525	0.748725	0.75446	0.755495	0.76827	0.77087	0.788575	0.79093	0.795295
	726	0.132075	0.132075	0	0.114003	0.114565	0.478059	0.485164	0.50898	0.51193	0.52145	0.5272	0.54392	0.5514	0.565865	0.57215	0.57501	0.580015	0.61875	0.622835	0.630315	0.636145	0.63819	0.64029	0.64825	0.652235	0.65611	0.657015	0.678585	0.679775	0.681555	0.683425	0.68826	0.68904	0.701475	0.702285	0.7076	0.70891	0.729945	0.73086	0.74086	0.74881	0.75439	0.755455	0.768195	0.770755	0.788785	0.79105	0.79536
	727	0.130189	0.130189	0	0.112435	0.112973	0.478872	0.485801	0.509355	0.51215	0.521515	0.527075	0.543725	0.55146	0.56588	0.57165	0.57484	0.579695	0.618955	0.622975	0.63038	0.63605	0.638085	0.640335	0.648265	0.65227	0.655995	0.65684	0.67868	0.67996	0.68165	0.683615	0.688295	0.68884	0.70138	0.702015	0.70738	0.708685	0.729945	0.73085	0.7412	0.7489	0.754325	0.755415	0.76812	0.77064	0.788995	0.791175	0.79542
	728	0.128302	0.128302	0	0.110864	0.111379	0.479683	0.486438	0.50973	0.51237	0.521585	0.526945	0.543535	0.55151	0.565895	0.571145	0.574665	0.57937	0.619155	0.623115	0.630445	0.63595	0.637985	0.640385	0.64827	0.652305	0.655875	0.65666	0.678775	0.68014	0.681745	0.6838	0.68833	0.68864	0.701285	0.701755	0.707165	0.70846	0.72995	0.73084	0.741545	0.748985	0.754265	0.755375	0.76804	0.77052	0.789205	0.791295	0.79548
	729	0.126415	0.126415	0	0.109289	0.109783	0.480494	0.487077	0.5101	0.512585	0.52165	0.52682	0.54334	0.551555	0.565915	0.57064	0.57449	0.579045	0.61936	0.623255	0.630515	0.63585	0.63788	0.64043	0.648275	0.65234	0.655765	0.656475	0.67887	0.680315	0.68184	0.683985	0.688365	0.688455	0.70119	0.7015	0.70695	0.70824	0.72995	0.73083	0.741895	0.749075	0.754205	0.75533	0.76797	0.770405	0.78941	0.79142	0.795545
	730	0.124528	0.124528	0	0.107714	0.108186	0.481305	0.487716	0.51047	0.5128	0.521715	0.526695	0.54315	0.55159	0.56593	0.57013	0.57432	0.578715	0.61957	0.623395	0.63058	0.635755	0.637775	0.640475	0.64827	0.65238	0.655655	0.65629	0.67896	0.68048	0.681935	0.68417	0.68827	0.688405	0.7011	0.70125	0.70674	0.708015	0.729955	0.730825	0.742255	0.74916	0.75415	0.75529	0.76789	0.77029	0.789615	0.791545	0.795605
	731	0.122642	0.122642	0	0.106135	0.106585	0.482115	0.488356	0.51084	0.513015	0.52178	0.526575	0.54296	0.551625	0.565945	0.569615	0.574145	0.57839	0.619775	0.623535	0.63065	0.635655	0.637665	0.64052	0.648265	0.652415	0.655545	0.656095	0.67905	0.68064	0.682025	0.68435	0.688095	0.688445	0.701005	0.70101	0.706525	0.70779	0.72996	0.730815	0.74262	0.74925	0.754095	0.75525	0.76782	0.77017	0.78982	0.79167	0.795665
	732	0.120755	0.120755	0	0.104553	0.104984	0.482924	0.488997	0.511205	0.513225	0.521845	0.52645	0.54277	0.55165	0.56596	0.569095	0.57397	0.57806	0.619985	0.623675	0.63072	0.63556	0.63756	0.640565	0.64825	0.65245	0.65544	0.6559	0.67914	0.680795	0.682115	0.68453	0.68793	0.688485	0.70078	0.70091	0.706315	0.707565	0.729965	0.73081	0.74299	0.74934	0.754045	0.75521	0.767745	0.770055	0.79002	0.791795	0.795725
	733	0.118868	0.118868	0	0.102969	0.103381	0.483733	0.489638	0.511565	0.51344	0.52191	0.526335	0.54258	0.551665	0.565975	0.568575	0.573795	0.57773	0.6202	0.62382	0.63079	0.63546	0.637455	0.64061	0.648235	0.65249	0.65534	0.6557	0.67923	0.68094	0.682205	0.68471	0.68777	0.688525	0.70055	0.700815	0.706105	0.707345	0.729975	0.7308	0.74337	0.74943	0.753995	0.75517	0.76767	0.769935	0.79022	0.79192	0.795785
	734	0.116981	0.116981	0	0.101383	0.101775	0.484541	0.490279	0.511925	0.51365	0.521975	0.526215	0.542395	0.55168	0.56599	0.568055	0.573625	0.5774	0.62041	0.623965	0.63086	0.635365	0.63735	0.640655	0.64821	0.652525	0.655245	0.655495	0.679315	0.68108	0.682285	0.68489	0.687625	0.68857	0.700335	0.70072	0.7059	0.70712	0.72998	0.730795	0.74375	0.749515	0.75395	0.75513	0.767595	0.76982	0.79042	0.792045	0.795845
	735	0.115094	0.115094	0	0.099794	0.100168	0.485348	0.490922	0.51228	0.51386	0.52204	0.5261	0.54221	0.55168	0.566005	0.56753	0.57345	0.57707	0.620625	0.62411	0.63093	0.63527	0.637245	0.6407	0.64818	0.65256	0.65515	0.65529	0.679395	0.68121	0.68237	0.685065	0.687485	0.688615	0.700125	0.70062	0.70569	0.7069	0.72999	0.73079	0.744135	0.749605	0.753905	0.75509	0.76752	0.7697	0.79062	0.792175	0.7959
	736	0.113208	0.113208	0	0.0982035	0.0985595	0.486154	0.491565	0.512635	0.51407	0.522105	0.525985	0.542025	0.55168	0.56602	0.567	0.573275	0.576745	0.62084	0.624255	0.631	0.63517	0.637135	0.64074	0.64815	0.652595	0.65506	0.655075	0.67948	0.681335	0.682445	0.68524	0.68736	0.688665	0.699925	0.700525	0.705485	0.70668	0.729995	0.73078	0.74453	0.749695	0.753865	0.755055	0.76745	0.769585	0.790815	0.7923	0.79596
	737	0.111321	0.111321	0	0.09661	0.096949	0.486959	0.492208	0.512985	0.51428	0.522165	0.525875	0.541845	0.551665	0.566035	0.56647	0.573105	0.576415	0.621055	0.624405	0.63107	0.63508	0.63703	0.640785	0.64811	0.652635	0.65486	0.654975	0.679555	0.681455	0.68252	0.685415	0.68724	0.68871	0.69973	0.70043	0.705285	0.706455	0.730005	0.730775	0.744925	0.749785	0.753825	0.755015	0.767375	0.76947	0.79101	0.79243	0.79602
	738	0.109434	0.109434	0	0.0950145	0.0953365	0.487763	0.492851	0.51333	0.514485	0.52223	0.52576	0.54166	0.55165	0.565935	0.56605	0.572935	0.57609	0.621275	0.62455	0.63114	0.634985	0.636925	0.640825	0.648065	0.65267	0.65464	0.65489	0.679635	0.681565	0.682585	0.68559	0.687135	0.68876	0.699545	0.70033	0.70508	0.706235	0.730015	0.73077	0.74533	0.749875	0.75379	0.754975	0.767305	0.76935	0.791205	0.792555	0.796075
	739	0.107547	0.107547	0	0.093417	0.093723	0.488566	0.493495	0.51367	0.51469	0.522295	0.525655	0.54148	0.55162	0.565395	0.566065	0.57276	0.575765	0.621495	0.6247	0.63121	0.63489	0.63682	0.64087	0.648015	0.652705	0.65442	0.65481	0.67971	0.68167	0.682645	0.68576	0.687045	0.688815	0.699365	0.70023	0.70488	0.70602	0.730025	0.730765	0.745735	0.749965	0.75376	0.754935	0.76723	0.769235	0.7914	0.792685	0.796135
	740	0.10566	0.10566	0	0.091817	0.0921075	0.489368	0.49414	0.51401	0.514895	0.522355	0.525545	0.5413	0.551585	0.564855	0.56608	0.57259	0.57544	0.621715	0.62485	0.631285	0.6348	0.636715	0.64091	0.64796	0.65274	0.654195	0.65474	0.679785	0.681765	0.6827	0.68593	0.686965	0.688865	0.699195	0.700135	0.70468	0.7058	0.730035	0.73076	0.746145	0.750055	0.753725	0.7549	0.76716	0.76912	0.79159	0.792815	0.79619
	741	0.103774	0.103774	0	0.0902155	0.0904905	0.490169	0.494785	0.514345	0.5151	0.52242	0.52544	0.541125	0.55154	0.564315	0.56609	0.57242	0.57512	0.621935	0.625005	0.631355	0.634705	0.63661	0.64095	0.6479	0.652775	0.653965	0.654665	0.67986	0.681855	0.68275	0.6861	0.686895	0.68892	0.699035	0.70003	0.704485	0.70558	0.73005	0.730755	0.74656	0.750145	0.753695	0.75486	0.767085	0.769	0.79178	0.79294	0.79625
	742	0.101887	0.101887	0	0.0886115	0.088872	0.490968	0.49543	0.514675	0.5153	0.522485	0.52534	0.540945	0.551485	0.56377	0.566105	0.57225	0.5748	0.62216	0.625155	0.631425	0.634615	0.636505	0.64099	0.647835	0.65281	0.653735	0.6546	0.67993	0.68194	0.68279	0.68627	0.68684	0.688975	0.69888	0.69993	0.70429	0.705365	0.73006	0.73075	0.746975	0.750235	0.75367	0.754825	0.767015	0.768885	0.79197	0.79307	0.796305
	743	0.1	0.1	0	0.0870055	0.087252	0.491766	0.496076	0.515	0.515505	0.52255	0.525235	0.54077	0.551425	0.56322	0.56612	0.57208	0.57448	0.62238	0.625305	0.6315	0.634525	0.6364	0.64103	0.647765	0.652845	0.6535	0.654535	0.679995	0.682015	0.682825	0.686435	0.6868	0.689035	0.698735	0.69983	0.704095	0.70515	0.730075	0.730745	0.7474	0.750325	0.753645	0.754785	0.766945	0.76877	0.792155	0.7932	0.79636
	744	0.0981132	0.0981132	0	0.0853975	0.0856305	0.492562	0.496722	0.51532	0.5157	0.522615	0.525135	0.5406	0.55135	0.56267	0.56613	0.57191	0.57417	0.622605	0.62546	0.63157	0.63444	0.636295	0.64107	0.647685	0.65288	0.65326	0.654475	0.680065	0.682085	0.682845	0.6866	0.686775	0.689095	0.698595	0.699725	0.7039	0.704935	0.73009	0.73074	0.747825	0.750415	0.753625	0.75475	0.766875	0.768655	0.79234	0.79333	0.796415
	745	0.0962264	0.0962264	0	0.0837875	0.0840075	0.493357	0.497368	0.515635	0.5159	0.52268	0.52504	0.540425	0.55127	0.56212	0.566145	0.571745	0.57386	0.622835	0.625615	0.63164	0.63435	0.636195	0.64111	0.647605	0.65291	0.65302	0.65442	0.68013	0.682145	0.682865	0.68676	0.68676	0.689155	0.698465	0.69962	0.70371	0.70472	0.7301	0.73074	0.74825	0.750505	0.7536	0.754715	0.766805	0.76854	0.792525	0.793455	0.79647
	746	0.0943396	0.0943396	0	0.0821755	0.082383	0.49415	0.498015	0.515945	0.5161	0.522745	0.52494	0.540255	0.55118	0.561565	0.566155	0.57158	0.57355	0.62306	0.62577	0.63171	0.634265	0.63609	0.641145	0.64752	0.652775	0.652945	0.65437	0.68019	0.6822	0.68287	0.68676	0.686925	0.689215	0.698345	0.699515	0.70352	0.70451	0.730115	0.730735	0.74868	0.750595	0.753585	0.754675	0.76674	0.768425	0.792705	0.793585	0.796525
	747	0.0924528	0.0924528	0	0.080562	0.0807575	0.494942	0.498661	0.516235	0.51631	0.52281	0.524845	0.540085	0.551075	0.56101	0.56617	0.57141	0.57325	0.62329	0.625925	0.63178	0.63418	0.63599	0.641185	0.64743	0.65253	0.65298	0.65432	0.680255	0.682245	0.68287	0.686775	0.687085	0.68928	0.69823	0.69941	0.70333	0.7043	0.73013	0.73073	0.749115	0.750685	0.753565	0.75464	0.76667	0.76831	0.792885	0.793715	0.79658
	748	0.090566	0.090566	0	0.0789465	0.07913	0.495732	0.499307	0.516465	0.51657	0.52288	0.524755	0.539915	0.550965	0.56045	0.56618	0.57125	0.57295	0.623515	0.62608	0.63185	0.634095	0.63589	0.64122	0.64733	0.652285	0.65301	0.654275	0.680315	0.68229	0.682865	0.6868	0.687245	0.689345	0.69812	0.699305	0.703145	0.70409	0.730145	0.73073	0.74955	0.750775	0.75355	0.754605	0.7666	0.7682	0.79306	0.793845	0.796635
	749	0.0886792	0.0886792	0	0.077329	0.0775015	0.49652	0.499954	0.516665	0.51686	0.52295	0.524665	0.53975	0.55084	0.55989	0.56619	0.571085	0.572655	0.623745	0.62624	0.63192	0.63401	0.63579	0.641255	0.64723	0.652035	0.65304	0.65423	0.68037	0.682325	0.68285	0.68684	0.6874	0.68941	0.69802	0.699195	0.70296	0.70388	0.73016	0.730725	0.74999	0.750865	0.753535	0.75457	0.766535	0.768085	0.793235	0.793975	0.796685
	750	0.0867925	0.0867925	0	0.07571	0.075872	0.497306	0.5006	0.516855	0.517145	0.52302	0.524575	0.539585	0.550705	0.559325	0.566205	0.57092	0.57237	0.623975	0.626395	0.63199	0.63393	0.63569	0.64129	0.647125	0.651785	0.653075	0.65419	0.680425	0.682355	0.68283	0.686885	0.68756	0.689475	0.69793	0.699085	0.70278	0.703675	0.730175	0.73072	0.750425	0.75095	0.753525	0.754535	0.76647	0.76797	0.79341	0.7941	0.79674
	751	0.0849057	0.0849057	0	0.0740895	0.074241	0.498092	0.501245	0.517045	0.517425	0.523095	0.52449	0.53942	0.550555	0.55876	0.566215	0.57076	0.572085	0.624205	0.62655	0.63206	0.63385	0.63559	0.641325	0.64702	0.65153	0.653105	0.654155	0.68048	0.68238	0.682805	0.686945	0.687715	0.689545	0.697845	0.698975	0.702595	0.70347	0.73019	0.73072	0.750865	0.75104	0.753515	0.754505	0.7664	0.76786	0.793585	0.79423	0.79679
	752	0.0830189	0.0830189	0	0.072467	0.072609	0.498874	0.501895	0.51723	0.5177	0.52317	0.524405	0.53926	0.5504	0.55819	0.566225	0.5706	0.57181	0.62444	0.62671	0.632125	0.63377	0.635495	0.64136	0.646905	0.651275	0.653135	0.654125	0.680535	0.682395	0.682775	0.687015	0.68787	0.689615	0.697765	0.698865	0.702415	0.703265	0.730205	0.730715	0.75113	0.75131	0.753505	0.75447	0.766335	0.76775	0.793755	0.79436	0.79684
	753	0.0811321	0.0811321	0	0.0708425	0.0709755	0.499654	0.50254	0.517415	0.517965	0.523245	0.52432	0.5391	0.550225	0.557625	0.566235	0.570445	0.57154	0.62467	0.62687	0.632195	0.633695	0.6354	0.641395	0.64679	0.651015	0.653165	0.65409	0.680585	0.68241	0.68274	0.687095	0.68802	0.689685	0.69769	0.698755	0.70224	0.70306	0.730225	0.730715	0.75122	0.75175	0.753495	0.754435	0.766275	0.76764	0.79392	0.794485	0.79689
	754	0.0792453	0.0792453	0	0.069217	0.0693405	0.500435	0.503185	0.517595	0.518225	0.523325	0.52424	0.53894	0.550045	0.55705	0.566245	0.57029	0.571275	0.624905	0.62703	0.63226	0.633615	0.635305	0.641425	0.64667	0.65076	0.653195	0.654065	0.680635	0.682415	0.6827	0.68718	0.68817	0.68976	0.697625	0.69864	0.70206	0.70286	0.73024	0.73071	0.751305	0.75219	0.75349	0.754405	0.76621	0.76753	0.794085	0.794615	0.79694
	755	0.0773585	0.0773585	0	0.06759	0.067705	0.50121	0.50383	0.517775	0.518475	0.52341	0.52416	0.538785	0.54985	0.55648	0.566255	0.570135	0.571015	0.625135	0.627185	0.63233	0.63354	0.635215	0.641455	0.646545	0.6505	0.65322	0.65404	0.68068	0.68242	0.68266	0.68727	0.68832	0.68983	0.697565	0.698525	0.70189	0.70266	0.730255	0.73071	0.751395	0.752635	0.753485	0.75437	0.766145	0.76742	0.79425	0.79474	0.79699
	756	0.0754717	0.0754717	0	0.065961	0.066068	0.50198	0.504475	0.517955	0.518715	0.523495	0.524085	0.53863	0.54964	0.555905	0.566265	0.56998	0.570765	0.62537	0.627345	0.632395	0.63347	0.63512	0.64149	0.64642	0.65024	0.65325	0.654015	0.68073	0.68242	0.68262	0.68737	0.68847	0.689905	0.69751	0.69841	0.701715	0.702465	0.73027	0.73071	0.75148	0.753075	0.75348	0.75434	0.766085	0.76731	0.79441	0.794865	0.79704
	757	0.0735849	0.0735849	0	0.064331	0.06443	0.502755	0.50512	0.51813	0.51895	0.52358	0.524005	0.53848	0.54942	0.555325	0.566275	0.56983	0.57052	0.625605	0.627505	0.63246	0.633395	0.63503	0.64152	0.64629	0.649975	0.653275	0.653995	0.68077	0.682415	0.682575	0.687475	0.688615	0.68998	0.69746	0.698295	0.701545	0.70227	0.73029	0.730705	0.751565	0.75348	0.753515	0.75431	0.766025	0.767205	0.79457	0.79499	0.797085
	758	0.0716981	0.0716981	0	0.062699	0.062791	0.503525	0.505765	0.518305	0.519175	0.523675	0.523935	0.538325	0.54919	0.55475	0.566285	0.56968	0.570285	0.62584	0.627665	0.632525	0.633325	0.634945	0.64155	0.64616	0.649715	0.653305	0.653975	0.680815	0.682405	0.68253	0.687585	0.68876	0.69006	0.697415	0.698175	0.701375	0.702075	0.730305	0.730705	0.751655	0.75348	0.753955	0.75428	0.765965	0.7671	0.794725	0.795115	0.797135
	759	0.0698113	0.0698113	0	0.061066	0.061151	0.50429	0.50641	0.518475	0.51939	0.52377	0.523865	0.53818	0.548945	0.55417	0.566295	0.569535	0.570055	0.62607	0.627825	0.632585	0.63326	0.63486	0.64158	0.646025	0.64945	0.65333	0.653955	0.680855	0.68239	0.682485	0.687695	0.688905	0.690135	0.697375	0.698055	0.70121	0.701885	0.73032	0.730705	0.75174	0.753475	0.75425	0.754395	0.765905	0.766995	0.79488	0.79524	0.79718
	760	0.0679245	0.0679245	0	0.0594315	0.05951	0.50505	0.507055	0.518645	0.519595	0.523795	0.52387	0.53803	0.548685	0.55359	0.5663	0.56939	0.569835	0.626305	0.627985	0.63265	0.63319	0.634775	0.641605	0.64589	0.64919	0.653355	0.65394	0.680895	0.682375	0.682435	0.687815	0.68905	0.690215	0.69734	0.69794	0.70104	0.701695	0.73034	0.7307	0.751825	0.75348	0.75422	0.75483	0.765845	0.76689	0.795035	0.79536	0.797225
	761	0.0660377	0.0660377	0	0.057796	0.057868	0.505815	0.5077	0.51881	0.51979	0.523725	0.52397	0.537885	0.54841	0.553005	0.56631	0.569245	0.56962	0.62654	0.62814	0.63271	0.633125	0.63469	0.641635	0.645755	0.648925	0.65338	0.653925	0.680935	0.682355	0.68239	0.687935	0.68919	0.690295	0.69731	0.697815	0.70088	0.701505	0.730355	0.7307	0.751905	0.75348	0.75419	0.75526	0.76579	0.76679	0.795185	0.795485	0.79727
	762	0.0641509	0.0641509	0	0.056159	0.056225	0.50657	0.50834	0.51897	0.519975	0.52366	0.52408	0.537745	0.54813	0.55242	0.56632	0.569105	0.569415	0.62677	0.6283	0.63277	0.63306	0.63461	0.64166	0.645615	0.64866	0.653405	0.65391	0.68097	0.682335	0.682345	0.68806	0.68933	0.690375	0.697285	0.697695	0.700715	0.70132	0.73037	0.7307	0.75199	0.75348	0.754165	0.75569	0.76573	0.76669	0.79533	0.795605	0.797315
	763	0.0622642	0.0622642	0	0.0545205	0.054581	0.507325	0.50898	0.519135	0.52015	0.5236	0.52419	0.537605	0.54783	0.551835	0.566325	0.568965	0.56922	0.627005	0.628455	0.632825	0.633	0.63453	0.641685	0.645475	0.6484	0.65343	0.6539	0.681005	0.6823	0.68231	0.68819	0.68947	0.690455	0.69726	0.697575	0.70056	0.701135	0.730385	0.7307	0.75207	0.753485	0.754135	0.75612	0.765675	0.76659	0.795475	0.795725	0.797355
	764	0.0603774	0.0603774	0	0.052881	0.0529365	0.50808	0.50962	0.51929	0.520315	0.52354	0.524305	0.537465	0.54752	0.55125	0.566335	0.56883	0.56903	0.627235	0.628615	0.632885	0.632935	0.634455	0.64171	0.645335	0.648135	0.65345	0.65389	0.68104	0.682255	0.68228	0.68832	0.689605	0.690535	0.69724	0.69745	0.7004	0.700955	0.730405	0.7307	0.75215	0.75349	0.75411	0.75654	0.76562	0.76649	0.795615	0.79584	0.797395
	765	0.0584906	0.0584906	0	0.0512405	0.051291	0.508825	0.51026	0.519445	0.52047	0.52348	0.52442	0.53733	0.5472	0.550665	0.56634	0.5687	0.56885	0.62747	0.62877	0.63288	0.63294	0.63438	0.641735	0.64519	0.64787	0.653475	0.65388	0.681075	0.68221	0.682255	0.68845	0.68974	0.690615	0.697225	0.697325	0.700245	0.700775	0.73042	0.7307	0.75223	0.753495	0.754085	0.75696	0.76557	0.766395	0.795755	0.79596	0.79744
	766	0.0566038	0.0566038	0	0.0495987	0.0496444	0.50957	0.5109	0.5196	0.520615	0.523425	0.52454	0.5372	0.546865	0.550075	0.56635	0.56857	0.568675	0.6277	0.628925	0.63282	0.632995	0.63431	0.64176	0.64505	0.64761	0.653495	0.65387	0.681105	0.682165	0.682225	0.688585	0.689875	0.6907	0.6972	0.69721	0.700095	0.7006	0.730435	0.730695	0.75231	0.7535	0.75406	0.75737	0.765515	0.7663	0.79589	0.796075	0.79748
	767	0.054717	0.054717	0	0.0479557	0.0479972	0.510315	0.511535	0.51975	0.52075	0.52337	0.524665	0.537065	0.546515	0.549485	0.566355	0.56844	0.56851	0.627925	0.62908	0.632765	0.63305	0.63424	0.641785	0.644905	0.64735	0.65352	0.653865	0.681135	0.682125	0.682195	0.68872	0.69001	0.69078	0.697075	0.6972	0.69994	0.700425	0.73045	0.730695	0.75239	0.753505	0.754035	0.75778	0.765465	0.766205	0.79602	0.796185	0.797515
	768	0.0528302	0.0528302	0	0.0463118	0.0463491	0.51105	0.51217	0.519895	0.520875	0.52332	0.52479	0.53694	0.546155	0.548895	0.56636	0.568315	0.56835	0.628155	0.629235	0.63271	0.633105	0.634175	0.641805	0.644765	0.647085	0.65354	0.653855	0.681165	0.682085	0.68216	0.68886	0.69014	0.690865	0.696945	0.69719	0.699795	0.700255	0.730465	0.730695	0.752465	0.75351	0.75401	0.75818	0.765415	0.766115	0.79615	0.7963	0.797555
	769	0.0509434	0.0509434	0	0.0446668	0.0447003	0.511785	0.5128	0.520035	0.52099	0.52327	0.52492	0.536815	0.545785	0.548305	0.56637	0.568195	0.5682	0.62838	0.629385	0.63266	0.633155	0.63411	0.641825	0.64462	0.64683	0.65356	0.65385	0.68119	0.682045	0.68213	0.689	0.69027	0.690945	0.69682	0.697185	0.69965	0.700085	0.73048	0.730695	0.75254	0.75352	0.753985	0.75858	0.76537	0.766025	0.796275	0.79641	0.797595
	770	0.0490566	0.0490566	0	0.0430208	0.0430509	0.512515	0.51343	0.520175	0.5211	0.523225	0.52505	0.53669	0.545405	0.547715	0.566375	0.568055	0.568075	0.628605	0.629535	0.63261	0.633205	0.63405	0.641845	0.64448	0.64657	0.653575	0.653845	0.681215	0.682005	0.682095	0.68914	0.6904	0.69103	0.69669	0.69718	0.699505	0.69992	0.730495	0.730695	0.75261	0.753525	0.753965	0.758965	0.76532	0.76594	0.7964	0.796515	0.79763
	771	0.0471698	0.0471698	0	0.0413739	0.0414007	0.51324	0.51406	0.52031	0.5212	0.523185	0.525175	0.536575	0.54501	0.547125	0.56638	0.56792	0.56796	0.628825	0.62968	0.63256	0.63325	0.63399	0.641865	0.64434	0.646315	0.653595	0.65384	0.68124	0.68197	0.68206	0.68928	0.690525	0.69111	0.69656	0.69718	0.699365	0.699755	0.73051	0.730695	0.75268	0.753535	0.75394	0.759345	0.765275	0.76585	0.79652	0.796625	0.797665
	772	0.045283	0.045283	0	0.0397261	0.0397499	0.513965	0.514685	0.520445	0.52129	0.523145	0.525305	0.53646	0.544605	0.54653	0.566385	0.567795	0.56785	0.629045	0.62983	0.63251	0.6333	0.63394	0.641885	0.6442	0.646065	0.653615	0.65384	0.681265	0.681935	0.682025	0.689425	0.69065	0.691195	0.69643	0.697175	0.699225	0.699595	0.730525	0.730695	0.75275	0.75354	0.75392	0.75972	0.765235	0.76577	0.796635	0.796725	0.797695
	773	0.0433962	0.0433962	0	0.0380774	0.0380984	0.51468	0.515305	0.52057	0.521375	0.52311	0.525435	0.536345	0.544195	0.54594	0.56639	0.567675	0.567745	0.62926	0.62997	0.632465	0.633345	0.633885	0.641905	0.64406	0.645815	0.65363	0.653835	0.681285	0.6819	0.681995	0.68957	0.69077	0.691275	0.6963	0.697175	0.69909	0.69944	0.730535	0.730695	0.75282	0.75355	0.7539	0.760085	0.76519	0.76569	0.79675	0.79683	0.79773
	774	0.0415094	0.0415094	0	0.0364278	0.0364463	0.51539	0.51592	0.520695	0.521455	0.52308	0.525565	0.536235	0.54377	0.54535	0.566395	0.56756	0.56764	0.62947	0.630115	0.632425	0.633385	0.63384	0.64192	0.643925	0.645565	0.653645	0.65383	0.68131	0.68187	0.68196	0.68971	0.69089	0.69136	0.696165	0.69718	0.69896	0.699285	0.73055	0.730695	0.752885	0.753555	0.75388	0.76044	0.76515	0.76561	0.796855	0.796925	0.79776
	775	0.0396226	0.0396226	0	0.0347775	0.0347936	0.5161	0.51653	0.520815	0.521525	0.52305	0.52569	0.53613	0.543335	0.54476	0.5664	0.56745	0.56754	0.62968	0.63025	0.63238	0.63343	0.633795	0.64194	0.64379	0.64532	0.65366	0.65383	0.68133	0.68184	0.681925	0.689855	0.69101	0.69144	0.696035	0.69718	0.69883	0.699135	0.73056	0.730695	0.75295	0.753565	0.753865	0.760785	0.76511	0.765535	0.796965	0.79702	0.79779
	776	0.0377358	0.0377358	0	0.0331264	0.0331404	0.5168	0.517135	0.52093	0.521595	0.52303	0.52581	0.53603	0.542895	0.54417	0.566405	0.56735	0.56744	0.62988	0.630385	0.63234	0.633465	0.633755	0.641955	0.64366	0.64508	0.653675	0.653825	0.681345	0.68181	0.681895	0.69	0.691125	0.69152	0.6959	0.697185	0.698705	0.698985	0.730575	0.730695	0.75301	0.753575	0.753845	0.761115	0.76507	0.76546	0.797065	0.797115	0.79782
	777	0.0358491	0.0358491	0	0.0314745	0.0314866	0.517495	0.517735	0.52104	0.521655	0.523015	0.52593	0.53593	0.542445	0.543585	0.56641	0.567255	0.56735	0.63008	0.63052	0.632305	0.633505	0.63372	0.64197	0.64353	0.644845	0.65369	0.653825	0.681365	0.68178	0.68186	0.690145	0.691235	0.6916	0.695765	0.69719	0.69858	0.698845	0.730585	0.730695	0.75307	0.75358	0.75383	0.76144	0.765035	0.76539	0.79716	0.797205	0.79785
	778	0.0339623	0.0339623	0	0.029822	0.0298324	0.51818	0.51832	0.52115	0.52171	0.52301	0.52605	0.535835	0.54199	0.542995	0.566415	0.56717	0.56726	0.63027	0.63065	0.63227	0.63354	0.63369	0.641985	0.643405	0.644615	0.653705	0.653825	0.68138	0.681755	0.68183	0.690295	0.69135	0.691675	0.69563	0.697195	0.69846	0.698705	0.730595	0.730695	0.75313	0.75359	0.75381	0.76175	0.765	0.76532	0.797255	0.79729	0.797875
	779	0.0320755	0.0320755	0	0.0281688	0.0281776	0.51886	0.518895	0.52125	0.52176	0.523015	0.52616	0.535745	0.541525	0.542415	0.56642	0.567085	0.567175	0.630455	0.63077	0.632235	0.633575	0.633665	0.642	0.64328	0.644385	0.653715	0.65382	0.6814	0.68173	0.6818	0.69044	0.691455	0.69175	0.695495	0.6972	0.69835	0.69857	0.73061	0.730695	0.753185	0.753595	0.753795	0.76205	0.76497	0.765255	0.797345	0.797375	0.7979
	780	0.0301887	0.0301887	0	0.026515	0.0265224	0.51945	0.519535	0.52135	0.52181	0.52304	0.52627	0.53566	0.541055	0.541835	0.56642	0.56701	0.567095	0.63063	0.630895	0.6322	0.63361	0.633645	0.64201	0.64316	0.644165	0.65373	0.65382	0.68141	0.681705	0.68177	0.690585	0.69156	0.691825	0.69536	0.697205	0.698235	0.698435	0.73062	0.730695	0.753235	0.753605	0.75378	0.762335	0.764935	0.765195	0.79743	0.797455	0.797925
	781	0.0283019	0.0283019	0	0.0248607	0.0248668	0.51998	0.5202	0.52144	0.52185	0.52308	0.526375	0.535575	0.540585	0.541255	0.566425	0.56694	0.56702	0.6308	0.63101	0.63217	0.633635	0.63364	0.642025	0.643045	0.64395	0.65374	0.65382	0.681425	0.681685	0.68174	0.69073	0.69166	0.6919	0.695225	0.69721	0.69813	0.69831	0.73063	0.730695	0.753285	0.75361	0.753765	0.762605	0.764905	0.765135	0.79751	0.79753	0.797945
	782	0.0264151	0.0264151	0	0.0232058	0.0232109	0.52047	0.520855	0.52153	0.52189	0.52316	0.526475	0.5355	0.540105	0.540685	0.56643	0.566875	0.566945	0.630955	0.63112	0.632145	0.633625	0.63367	0.642035	0.64294	0.643745	0.65375	0.65382	0.68144	0.681665	0.681715	0.690875	0.69176	0.69197	0.69509	0.697215	0.69803	0.69819	0.730635	0.730695	0.753335	0.75362	0.753755	0.762865	0.76488	0.76508	0.797585	0.7976	0.79797
	783	0.0245283	0.0245283	0	0.0215503	0.0215544	0.52091	0.5215	0.52161	0.521925	0.52328	0.526565	0.535425	0.539625	0.540115	0.56643	0.56681	0.56688	0.631105	0.631225	0.632115	0.633625	0.633695	0.642045	0.642835	0.643545	0.65376	0.653815	0.68145	0.681645	0.68169	0.691025	0.691855	0.692035	0.694955	0.69722	0.69793	0.698075	0.730645	0.730695	0.75338	0.753625	0.75374	0.763105	0.764855	0.76503	0.797655	0.79767	0.79799
	784	0.0226415	0.0226415	0	0.0198945	0.0198978	0.52128	0.521685	0.52196	0.52213	0.52347	0.526655	0.53536	0.539145	0.539555	0.566435	0.566755	0.56682	0.63124	0.631325	0.63209	0.63363	0.63372	0.642055	0.642735	0.643355	0.65377	0.653815	0.68146	0.681625	0.681665	0.69117	0.69194	0.6921	0.694815	0.697225	0.69784	0.697965	0.730655	0.730695	0.75342	0.75363	0.75373	0.763335	0.76483	0.76498	0.797725	0.797735	0.798005
	785	0.0207547	0.0207547	0	0.0182381	0.0182407	0.52156	0.521755	0.521985	0.52275	0.523735	0.526735	0.535295	0.538665	0.539005	0.566435	0.566705	0.56676	0.631365	0.631415	0.63207	0.63364	0.633745	0.642065	0.64264	0.643175	0.653775	0.653815	0.68147	0.68161	0.681645	0.69131	0.692025	0.69216	0.69468	0.69723	0.697755	0.69786	0.73066	0.730695	0.75346	0.75364	0.75372	0.763545	0.764805	0.764935	0.797785	0.79779	0.798025
	786	0.0188679	0.0188679	0	0.0165814	0.0165834	0.52176	0.52182	0.52201	0.52335	0.52407	0.52681	0.53524	0.53819	0.538465	0.56644	0.56666	0.566705	0.631475	0.631505	0.63205	0.633655	0.633765	0.642075	0.642555	0.643005	0.653785	0.653815	0.68148	0.681595	0.681625	0.691455	0.692105	0.69222	0.694545	0.697235	0.697675	0.697765	0.73067	0.730695	0.753495	0.753645	0.75371	0.76374	0.764785	0.764895	0.79784	0.797845	0.79804
	787	0.0169811	0.0169811	0	0.0149244	0.0149259	0.52188	0.521895	0.522035	0.523935	0.52446	0.52688	0.535185	0.53772	0.53794	0.56644	0.56662	0.56666	0.631575	0.631585	0.63203	0.633675	0.633785	0.642085	0.642475	0.64285	0.65379	0.653815	0.68149	0.68158	0.681605	0.691595	0.69218	0.69227	0.69441	0.69724	0.6976	0.697675	0.730675	0.730695	0.753525	0.75365	0.7537	0.76392	0.76477	0.764855	0.797895	0.797895	0.798055
	788	0.0150943	0.0150943	0	0.0132669	0.013268	0.521935	0.52198	0.522055	0.524495	0.52488	0.52694	0.53514	0.537265	0.537435	0.566445	0.566585	0.566615	0.631655	0.63166	0.632015	0.633705	0.6338	0.64209	0.642405	0.642705	0.653795	0.653815	0.681495	0.68157	0.68159	0.691735	0.69225	0.69232	0.69428	0.697245	0.697535	0.697595	0.73068	0.730695	0.753555	0.753655	0.753695	0.76408	0.76475	0.76482	0.79794	0.79794	0.798065
	789	0.0132075	0.0132075	0	0.0116092	0.0116101	0.52198	0.52204	0.522075	0.525025	0.525305	0.526995	0.535095	0.53682	0.53695	0.566445	0.566555	0.566575	0.63172	0.63173	0.632	0.63373	0.633815	0.642095	0.64234	0.64257	0.6538	0.653815	0.6815	0.68156	0.681575	0.69187	0.69231	0.692365	0.694145	0.69725	0.697475	0.69752	0.730685	0.730695	0.75358	0.753655	0.753685	0.76422	0.76474	0.76479	0.79798	0.79798	0.798075
	790	0.0113208	0.0113208	0	0.00995135	0.0099519	0.52202	0.522075	0.52209	0.525525	0.52572	0.527045	0.53506	0.5364	0.536495	0.566445	0.566525	0.566545	0.63178	0.63179	0.631985	0.63376	0.63383	0.6421	0.64228	0.642455	0.653805	0.653815	0.681505	0.68155	0.68156	0.692005	0.692365	0.692405	0.69402	0.697255	0.69742	0.697455	0.73069	0.7307	0.753605	0.75366	0.75368	0.764345	0.764725	0.764765	0.798015	0.798015	0.798085
	791	0.00943396	0.00943396	0	0.00829315	0.0082935	0.522055	0.5221	0.5221	0.525975	0.52611	0.527085	0.53503	0.53601	0.536075	0.566445	0.566505	0.566515	0.63183	0.63184	0.631975	0.63379	0.63384	0.642105	0.642235	0.642355	0.65381	0.653815	0.68151	0.68154	0.68155	0.69214	0.69241	0.69244	0.69389	0.697255	0.697375	0.697395	0.73069	0.7307	0.753625	0.753665	0.753675	0.76445	0.764715	0.76474	0.798045	0.798045	0.798095
	792	0.00754717	0.00754717	0	0.00663475	0.006635	0.522085	0.522115	0.52212	0.52638	0.526465	0.52712	0.535005	0.535665	0.535705	0.56645	0.566485	0.56649	0.63187	0.63188	0.631965	0.633815	0.63385	0.64211	0.642195	0.64227	0.65381	0.653815	0.681515	0.681535	0.68154	0.69225	0.69245	0.692465	0.69378	0.69726	0.69734	0.69735	0.730695	0.7307	0.75364	0.753665	0.75367	0.76454	0.764705	0.76472	0.79807	0.79807	0.7981
	793	0.00566038	0.00566038	0	0.00497636	0.0049765	0.5221	0.522125	0.52213	0.52671	0.526765	0.527145	0.534985	0.53537	0.535395	0.56645	0.56647	0.566475	0.6319	0.63191	0.63196	0.633835	0.633855	0.642115	0.64216	0.642205	0.65381	0.653815	0.681515	0.68153	0.681535	0.69236	0.69248	0.69249	0.693675	0.69726	0.69731	0.697315	0.730695	0.7307	0.75365	0.753665	0.75367	0.764605	0.7647	0.76471	0.79809	0.79809	0.798105
	794	0.00377358	0.00377358	0	0.00331772	0.0033178	0.522115	0.52213	0.522135	0.526965	0.526995	0.527165	0.53497	0.535145	0.535155	0.56645	0.56646	0.56646	0.63192	0.63193	0.631955	0.633855	0.63386	0.642115	0.64214	0.64216	0.653815	0.653815	0.681515	0.681525	0.68153	0.692465	0.6925	0.692505	0.69357	0.69726	0.69729	0.69729	0.7307	0.7307	0.75366	0.75367	0.75367	0.764655	0.764695	0.764695	0.7981	0.798105	0.79811
	795	0.00188679	0.00188679	0	0.00165887	0.00165891	0.52212	0.522135	0.52214	0.527125	0.527145	0.527175	0.534965	0.535	0.535005	0.56645	0.566455	0.566455	0.631935	0.631935	0.631955	0.633865	0.633865	0.64212	0.642125	0.64213	0.653815	0.653815	0.681515	0.681525	0.681525	0.692495	0.69251	0.69251	0.69354	0.69726	0.69728	0.69728	0.7307	0.7307	0.75366	0.75367	0.75367	0.764685	0.76469	0.76469	0.79811	0.798115	0.798115
	796	0	0	0	0	0	0.52212	0.52214	0.52214	0.52718	0.52718	0.527195	0.53495	0.53496	0.53496	0.56645	0.566455	0.566455	0.63194	0.63194	0.631955	0.633865	0.633865	0.64212	0.64212	0.64212	0.653815	0.653815	0.681515	0.681525	0.681525	0.692515	0.692515	0.692515	0.693525	0.697255	0.697275	0.697275	0.7307	0.7307	0.75366	0.75367	0.75367	0.76469	0.76469	0.764695	0.79811	0.798115	0.798115
	797	0.00188679	0.00188679	0.00188679	0.00203151	0.00203151	0.52212	0.522135	0.522135	0.527095	0.527145	0.527145	0.53499	0.535045	0.53499	0.56645	0.566455	0.566455	0.631935	0.631935	0.63196	0.633865	0.633865	0.642115	0.64213	0.64213	0.653815	0.653815	0.681515	0.681525	0.681525	0.69249	0.69251	0.69251	0.69355	0.69726	0.69728	0.69728	0.7307	0.7307	0.75366	0.75367	0.75367	0.76469	0.76468	0.76469	0.79811	0.79811	0.79811
	798	0.00377358	0.00377358	0.00377358	0.00406314	0.00406316	0.52211	0.52213	0.52213	0.526805	0.527055	0.527055	0.53507	0.535315	0.535085	0.56645	0.566465	0.566465	0.631915	0.631915	0.631965	0.633855	0.633855	0.642105	0.642165	0.642165	0.653815	0.653815	0.681515	0.68153	0.68153	0.69241	0.692495	0.692495	0.69363	0.69726	0.6973	0.6973	0.7307	0.7307	0.75366	0.753665	0.753665	0.7647	0.764635	0.7647	0.7981	0.798105	0.798105
	799	0.00566038	0.00566038	0.00566038	0.0060943	0.0060943	0.5221	0.522115	0.522115	0.52637	0.526905	0.526905	0.535205	0.535205	0.53575	0.56645	0.566485	0.566485	0.63188	0.63188	0.631975	0.63384	0.63384	0.64209	0.642225	0.642225	0.653815	0.653815	0.68151	0.681535	0.681535	0.692295	0.692465	0.692465	0.69374	0.69726	0.697335	0.697335	0.730695	0.730695	0.75366	0.75366	0.75366	0.76471	0.76456	0.76471	0.798085	0.79809	0.79809
	800	0.00754717	0.00754717	0.00754717	0.0081257	0.0081257	0.52208	0.522095	0.522095	0.52582	0.52671	0.52671	0.535385	0.535385	0.536285	0.56645	0.566505	0.566505	0.631835	0.631835	0.631985	0.63382	0.63382	0.642065	0.642305	0.642305	0.65381	0.65381	0.681505	0.681545	0.681545	0.692155	0.692425	0.692425	0.693885	0.69726	0.69738	0.69738	0.730695	0.730695	0.75365	0.75365	0.75366	0.76473	0.764455	0.76473	0.798065	0.798065	0.798065
	801	0.00943396	0.00943396	0.00943396	0.0101566	0.0101566	0.522055	0.52207	0.52207	0.525185	0.526465	0.526465	0.535605	0.535605	0.536895	0.56645	0.566535	0.566535	0.63177	0.63177	0.632	0.633795	0.633795	0.642035	0.642405	0.64241	0.65381	0.65381	0.6815	0.68156	0.68156	0.692005	0.692375	0.692375	0.694035	0.69726	0.69744	0.69744	0.730695	0.730695	0.75364	0.75364	0.75366	0.76475	0.76432	0.76475	0.798035	0.79804	0.79804
	802	0.0113208	0.0113208	0.0113208	0.0121872	0.0121872	0.52203	0.522035	0.522035	0.524485	0.52619	0.52619	0.535855	0.535855	0.53756	0.56645	0.56657	0.56657	0.631695	0.631695	0.63202	0.633775	0.633775	0.642	0.64253	0.64253	0.65381	0.65381	0.68149	0.681575	0.681575	0.691845	0.69231	0.69231	0.694195	0.69726	0.69751	0.69751	0.73069	0.73069	0.75363	0.75363	0.75366	0.76478	0.764155	0.76478	0.798005	0.798005	0.798005
	803	0.0132075	0.0132075	0.0132075	0.0142173	0.0142173	0.52199	0.52199	0.521995	0.523745	0.525885	0.525885	0.536135	0.536135	0.538265	0.566455	0.566615	0.566615	0.6316	0.6316	0.632045	0.633755	0.633755	0.64196	0.64267	0.64267	0.653805	0.653805	0.68148	0.68159	0.68159	0.69168	0.69224	0.69224	0.69436	0.697265	0.69759	0.697595	0.730685	0.730685	0.753615	0.753615	0.75366	0.76481	0.763965	0.764815	0.797965	0.797965	0.797965
	804	0.0150943	0.0150943	0.0150943	0.0162471	0.0162471	0.521935	0.521935	0.521955	0.522975	0.525555	0.525555	0.536435	0.536435	0.539	0.566455	0.566665	0.566665	0.631485	0.631485	0.63207	0.633735	0.633735	0.64191	0.64283	0.64283	0.6538	0.6538	0.68147	0.681615	0.681615	0.69151	0.69216	0.69216	0.69453	0.697265	0.697685	0.697685	0.730685	0.730685	0.7536	0.7536	0.75366	0.76485	0.76375	0.76485	0.797915	0.797915	0.79792
	805	0.0169811	0.0169811	0.0169811	0.0182764	0.0182764	0.521865	0.521865	0.52191	0.522175	0.525215	0.525215	0.53675	0.53675	0.53975	0.566455	0.566725	0.566725	0.63136	0.63136	0.6321	0.63372	0.63372	0.641855	0.643	0.643	0.653795	0.6538	0.68146	0.681635	0.681635	0.69134	0.69207	0.69207	0.6947	0.697265	0.69779	0.69779	0.73068	0.73068	0.75358	0.75358	0.75366	0.76489	0.763505	0.764895	0.797865	0.797865	0.79787
	806	0.0188679	0.0188679	0.0188679	0.0203053	0.0203053	0.52136	0.52178	0.52178	0.52186	0.52487	0.52487	0.537075	0.537075	0.54052	0.56646	0.566785	0.566785	0.631215	0.631215	0.632135	0.63371	0.63371	0.641795	0.64319	0.64319	0.653795	0.653795	0.681445	0.68166	0.68166	0.69117	0.691975	0.691975	0.69487	0.69727	0.6979	0.6979	0.730675	0.730675	0.75356	0.75356	0.753655	0.76323	0.76494	0.76494	0.797805	0.797805	0.797815
	807	0.0207547	0.0207547	0.0207547	0.0223335	0.0223335	0.520525	0.52167	0.52167	0.521805	0.52452	0.52452	0.537415	0.537415	0.541295	0.56646	0.566855	0.566855	0.63106	0.63106	0.63217	0.63371	0.63371	0.641725	0.64339	0.64339	0.65379	0.65379	0.681425	0.68169	0.68169	0.691	0.69187	0.69187	0.695045	0.69727	0.698025	0.698025	0.73067	0.73067	0.753535	0.753535	0.753655	0.762935	0.76499	0.76499	0.79774	0.79774	0.797755
	808	0.0226415	0.0226415	0.0226415	0.0243609	0.0243609	0.51968	0.521535	0.521535	0.52174	0.524185	0.524185	0.537755	0.537755	0.54208	0.566465	0.566935	0.566935	0.630885	0.630885	0.63221	0.63371	0.63371	0.641655	0.6436	0.6436	0.653785	0.653785	0.681405	0.68172	0.68172	0.69083	0.69176	0.69176	0.69522	0.697275	0.69815	0.69815	0.73066	0.73066	0.753515	0.753515	0.753655	0.762615	0.76505	0.76505	0.79767	0.79767	0.79769
	809	0.0245283	0.0245283	0.0245283	0.0263878	0.0263878	0.518825	0.521365	0.521365	0.521675	0.52387	0.52387	0.538105	0.538105	0.54287	0.566465	0.567015	0.567015	0.6307	0.6307	0.632255	0.63372	0.63372	0.64157	0.64382	0.64382	0.653775	0.65378	0.681385	0.681755	0.681755	0.69066	0.691645	0.691645	0.695395	0.697275	0.69829	0.69829	0.730655	0.730655	0.75349	0.75349	0.753655	0.76227	0.76511	0.76511	0.797595	0.797595	0.79762
	810	0.0264151	0.0264151	0.0264151	0.0284138	0.0284138	0.51796	0.52115	0.52115	0.521605	0.52358	0.52358	0.538455	0.538455	0.543665	0.56647	0.567105	0.567105	0.630505	0.630505	0.6323	0.633735	0.63374	0.641485	0.64405	0.64405	0.65377	0.65377	0.681365	0.681795	0.681795	0.690485	0.69153	0.69153	0.69557	0.69728	0.69843	0.69843	0.73065	0.73065	0.75346	0.75346	0.75365	0.76191	0.765175	0.765175	0.797515	0.797515	0.797545
	811	0.0283019	0.0283019	0.0283019	0.0304389	0.0304389	0.517085	0.520895	0.520895	0.52153	0.523325	0.523325	0.53881	0.53881	0.54446	0.56647	0.567205	0.567205	0.6303	0.6303	0.63235	0.63376	0.63376	0.64139	0.644285	0.644285	0.653765	0.653765	0.68134	0.681835	0.681835	0.690315	0.691405	0.691405	0.695745	0.697285	0.69858	0.69858	0.73064	0.73064	0.753435	0.753435	0.75365	0.761525	0.76524	0.76524	0.79743	0.79743	0.797465
	812	0.0301887	0.0301887	0.0301887	0.0324632	0.0324632	0.516205	0.520585	0.520585	0.521445	0.523105	0.523105	0.53916	0.53916	0.54526	0.566475	0.567305	0.567305	0.630085	0.630085	0.632405	0.633785	0.633785	0.64129	0.64453	0.64453	0.65376	0.65376	0.681315	0.681875	0.681875	0.690145	0.69128	0.69128	0.69592	0.69729	0.698735	0.698735	0.730635	0.730635	0.753405	0.753405	0.75365	0.761125	0.765315	0.765315	0.79734	0.79734	0.79738
	813	0.0320755	0.0320755	0.0320755	0.0344864	0.0344864	0.51532	0.520235	0.520235	0.52136	0.522925	0.522925	0.53951	0.53951	0.54606	0.566475	0.567415	0.567415	0.62986	0.62986	0.632465	0.63382	0.63382	0.64118	0.64478	0.64478	0.65375	0.65375	0.681285	0.68192	0.68192	0.68998	0.691145	0.691145	0.696095	0.697295	0.698895	0.698895	0.730625	0.730625	0.753375	0.753375	0.753645	0.760705	0.76539	0.76539	0.797245	0.797245	0.797295
	814	0.0339623	0.0339623	0.0339623	0.0365086	0.0365086	0.514425	0.519845	0.519845	0.52127	0.52277	0.52277	0.53986	0.53986	0.546855	0.56648	0.56753	0.56753	0.62963	0.62963	0.632525	0.633855	0.633855	0.641065	0.645035	0.645035	0.653745	0.653745	0.681255	0.681965	0.681965	0.68981	0.691015	0.691015	0.69627	0.6973	0.69906	0.69906	0.73062	0.73062	0.753345	0.753345	0.753645	0.760265	0.76547	0.76547	0.797145	0.797145	0.797205
	815	0.0358491	0.0358491	0.0358491	0.0385298	0.0385298	0.51353	0.519425	0.519425	0.521175	0.522635	0.522635	0.540205	0.540205	0.547655	0.56648	0.567655	0.567655	0.629395	0.629395	0.632585	0.6339	0.6339	0.640945	0.64529	0.64529	0.65374	0.65374	0.681225	0.682015	0.682015	0.68964	0.690875	0.690875	0.696445	0.697305	0.69923	0.69923	0.73061	0.73061	0.753315	0.753315	0.75364	0.759815	0.765555	0.765555	0.79704	0.79704	0.797115
	816	0.0377358	0.0377358	0.0377358	0.0405498	0.0405498	0.51263	0.51898	0.51898	0.52107	0.522525	0.522525	0.540545	0.540545	0.54845	0.566485	0.567785	0.567785	0.629155	0.629155	0.632655	0.633945	0.633945	0.640815	0.64555	0.64555	0.65373	0.65373	0.68119	0.68207	0.68207	0.689475	0.690735	0.690735	0.69662	0.69731	0.699405	0.699405	0.7306	0.7306	0.753285	0.753285	0.75364	0.75935	0.765645	0.765645	0.796935	0.796935	0.797015
	817	0.0396226	0.0396226	0.0396226	0.0425685	0.0425685	0.511725	0.518515	0.518515	0.520965	0.52242	0.52242	0.540885	0.540885	0.54925	0.566485	0.56792	0.56792	0.62891	0.62891	0.632725	0.633995	0.633995	0.64068	0.645815	0.645815	0.653725	0.653725	0.681155	0.682125	0.682125	0.68931	0.690595	0.690595	0.696795	0.69732	0.69958	0.69958	0.73059	0.73059	0.75325	0.75325	0.753635	0.758865	0.765735	0.765735	0.79682	0.79682	0.79692
	818	0.0415094	0.0415094	0.0415094	0.044586	0.044586	0.510815	0.518035	0.518035	0.520855	0.52233	0.52233	0.54122	0.54122	0.550045	0.56649	0.568065	0.568065	0.62866	0.62866	0.632795	0.63405	0.63405	0.640535	0.64608	0.64608	0.65372	0.65372	0.681115	0.68218	0.682185	0.68915	0.69045	0.69045	0.696965	0.697325	0.699765	0.699765	0.73058	0.73058	0.75322	0.75322	0.75363	0.758375	0.76583	0.76583	0.796705	0.796705	0.796815
	819	0.0433962	0.0433962	0.0433962	0.0466022	0.0466022	0.5099	0.517545	0.517545	0.52074	0.522245	0.522245	0.541545	0.541545	0.55084	0.566495	0.56821	0.56821	0.62841	0.62841	0.63287	0.63411	0.63411	0.640385	0.64635	0.64635	0.653715	0.653715	0.681075	0.682245	0.682245	0.688985	0.690305	0.690305	0.69714	0.697335	0.69995	0.69995	0.73057	0.73057	0.75319	0.75319	0.75363	0.75787	0.765925	0.765925	0.796585	0.796585	0.79671
	820	0.045283	0.045283	0.045283	0.0486169	0.0486169	0.508985	0.517045	0.517045	0.52062	0.522165	0.522165	0.54187	0.54187	0.55163	0.566495	0.568365	0.568365	0.628155	0.62816	0.63295	0.63417	0.63417	0.64023	0.646615	0.646615	0.65371	0.65371	0.68103	0.682305	0.682305	0.688825	0.690155	0.690155	0.697315	0.697345	0.700145	0.700145	0.73056	0.73056	0.753155	0.753155	0.753625	0.757355	0.766025	0.766025	0.79646	0.79646	0.796605
	821	0.0471698	0.0471698	0.0471698	0.05063	0.05063	0.508065	0.516535	0.516535	0.520495	0.522085	0.522085	0.542185	0.542185	0.55242	0.5665	0.568525	0.568525	0.6279	0.6279	0.63303	0.634235	0.634235	0.640065	0.646885	0.646885	0.653705	0.653705	0.680985	0.68237	0.68237	0.68867	0.690005	0.690005	0.69736	0.697485	0.70034	0.70034	0.73055	0.73055	0.753125	0.753125	0.75362	0.75683	0.76613	0.76613	0.796335	0.796335	0.7965
	822	0.0490566	0.0490566	0.0490566	0.052642	0.052642	0.50714	0.516015	0.516015	0.520365	0.52201	0.52201	0.542495	0.542495	0.553205	0.5665	0.568695	0.568695	0.627645	0.627645	0.633115	0.634305	0.634305	0.63989	0.647155	0.647155	0.6537	0.6537	0.680935	0.68244	0.68244	0.68851	0.689855	0.689855	0.69737	0.69766	0.700535	0.700535	0.730535	0.730535	0.753095	0.753095	0.753615	0.7563	0.766235	0.766235	0.7962	0.7962	0.796385
	823	0.0509434	0.0509434	0.0509434	0.054652	0.054652	0.50621	0.515495	0.515495	0.520235	0.521935	0.521935	0.5428	0.5428	0.55399	0.566505	0.568865	0.568865	0.62739	0.62739	0.633205	0.634375	0.634375	0.639715	0.64742	0.64742	0.653695	0.6537	0.680885	0.68251	0.68251	0.688355	0.6897	0.6897	0.697385	0.69783	0.70074	0.70074	0.730525	0.730525	0.75307	0.75307	0.753615	0.75576	0.76634	0.76634	0.79607	0.79607	0.796275
	824	0.0528302	0.0528302	0.0528302	0.0566605	0.0566605	0.505285	0.51497	0.51497	0.520095	0.52186	0.52186	0.5431	0.5431	0.554775	0.566505	0.569045	0.569045	0.62713	0.62713	0.633295	0.63445	0.63445	0.639525	0.647685	0.647685	0.653695	0.653695	0.680835	0.68258	0.68258	0.688205	0.689545	0.689545	0.6974	0.698005	0.700945	0.700945	0.73051	0.730515	0.75304	0.75304	0.75361	0.75521	0.766455	0.766455	0.79593	0.79593	0.79616
	825	0.054717	0.054717	0.054717	0.058667	0.058667	0.50435	0.514435	0.514435	0.51995	0.52179	0.52179	0.54339	0.54339	0.555555	0.566505	0.56923	0.56923	0.62687	0.62687	0.633385	0.634525	0.634525	0.63933	0.64795	0.64795	0.6537	0.6537	0.68078	0.682655	0.682655	0.688055	0.68939	0.68939	0.697415	0.698175	0.701155	0.701155	0.7305	0.7305	0.75301	0.75301	0.753605	0.75466	0.766565	0.766565	0.79579	0.79579	0.79605
	826	0.0566038	0.0566038	0.0566038	0.060672	0.060672	0.503415	0.513905	0.513905	0.519805	0.521715	0.521715	0.543675	0.543675	0.55633	0.56651	0.56942	0.56942	0.626615	0.626615	0.63348	0.634605	0.634605	0.639125	0.648215	0.648215	0.6537	0.6537	0.68072	0.68273	0.68273	0.687905	0.689235	0.689235	0.697435	0.698345	0.70137	0.70137	0.73049	0.73049	0.752985	0.752985	0.7536	0.7541	0.76668	0.766685	0.79565	0.79565	0.79593
	827	0.0584906	0.0584906	0.0584906	0.062675	0.062675	0.502475	0.513365	0.513365	0.519655	0.521645	0.521645	0.543955	0.543955	0.557105	0.56651	0.56962	0.56962	0.626355	0.626355	0.63358	0.634685	0.634685	0.638915	0.64847	0.64847	0.653705	0.653705	0.68066	0.68281	0.68281	0.68776	0.689075	0.689075	0.697455	0.698515	0.701585	0.701585	0.730475	0.730475	0.75296	0.75296	0.75354	0.75359	0.7668	0.7668	0.7955	0.7955	0.795815
	828	0.0603774	0.0603774	0.0603774	0.064676	0.064676	0.501535	0.51283	0.51283	0.5195	0.52157	0.52157	0.544225	0.544225	0.55788	0.56651	0.56982	0.56982	0.626095	0.626095	0.63368	0.63477	0.63477	0.6387	0.648725	0.648725	0.653715	0.653715	0.680595	0.682895	0.682895	0.68762	0.688915	0.688915	0.697475	0.698685	0.701805	0.701805	0.73046	0.73046	0.75294	0.75294	0.75297	0.753585	0.76692	0.76692	0.795355	0.795355	0.795695
	829	0.0622642	0.0622642	0.0622642	0.0666755	0.0666755	0.50059	0.512285	0.512285	0.51934	0.521495	0.521495	0.544485	0.544485	0.55865	0.56651	0.570025	0.570025	0.62584	0.62584	0.63378	0.634855	0.634855	0.63847	0.648975	0.648975	0.65373	0.65373	0.68053	0.682975	0.682975	0.68748	0.68876	0.68876	0.6975	0.698855	0.702025	0.702025	0.73045	0.73045	0.7524	0.75292	0.75292	0.75358	0.767045	0.767045	0.7952	0.7952	0.79558
	830	0.0641509	0.0641509	0.0641509	0.0686725	0.0686725	0.499646	0.511745	0.511745	0.51918	0.52142	0.52142	0.544745	0.544745	0.559415	0.56651	0.57024	0.57024	0.625585	0.625585	0.633885	0.634945	0.634945	0.638235	0.64922	0.64922	0.653745	0.653745	0.68046	0.68306	0.68306	0.68734	0.688595	0.688595	0.697525	0.699025	0.702255	0.702255	0.730435	0.730435	0.75183	0.7529	0.7529	0.753575	0.767165	0.767165	0.79505	0.79505	0.79546
	831	0.0660377	0.0660377	0.0660377	0.0706675	0.0706675	0.498698	0.5112	0.5112	0.519015	0.521345	0.521345	0.54499	0.54499	0.560175	0.56651	0.570455	0.570455	0.62533	0.62533	0.63399	0.635035	0.635035	0.637995	0.64946	0.64946	0.65377	0.65377	0.68039	0.68315	0.68315	0.687205	0.688435	0.688435	0.697555	0.69919	0.702485	0.702485	0.73042	0.73042	0.751255	0.75288	0.75288	0.753565	0.767295	0.767295	0.794895	0.794895	0.79534
	832	0.0679245	0.0679245	0.0679245	0.0726605	0.0726605	0.497747	0.510655	0.510655	0.518845	0.52127	0.52127	0.545235	0.545235	0.560935	0.56651	0.57068	0.57068	0.625075	0.625075	0.6341	0.63513	0.63513	0.637745	0.64969	0.64969	0.6538	0.6538	0.680315	0.683235	0.683235	0.687075	0.688275	0.688275	0.697585	0.69936	0.702715	0.702715	0.73041	0.73041	0.75068	0.752865	0.752865	0.75356	0.76742	0.76742	0.794735	0.794735	0.79522
	833	0.0698113	0.0698113	0.0698113	0.074651	0.074651	0.496794	0.51011	0.51011	0.51867	0.521195	0.521195	0.545465	0.54547	0.561695	0.56651	0.570905	0.570905	0.624825	0.624825	0.63421	0.635225	0.635225	0.637485	0.649915	0.649915	0.653835	0.653835	0.680235	0.683325	0.683325	0.686945	0.688115	0.688115	0.697615	0.699525	0.702955	0.702955	0.730395	0.730395	0.750105	0.752855	0.752855	0.75355	0.76755	0.76755	0.794575	0.794575	0.7951
	834	0.0716981	0.0716981	0.0716981	0.076639	0.076639	0.495839	0.509565	0.509565	0.518495	0.521115	0.521115	0.545695	0.545695	0.562445	0.56651	0.571135	0.571135	0.624575	0.624575	0.634325	0.63532	0.63532	0.637215	0.650125	0.650125	0.65388	0.65388	0.680155	0.68342	0.68342	0.68682	0.68795	0.68795	0.69765	0.69969	0.70319	0.70319	0.73038	0.73038	0.74953	0.752845	0.752845	0.75354	0.76768	0.76768	0.794415	0.794415	0.794975
	835	0.0735849	0.0735849	0.0735849	0.078625	0.078625	0.494881	0.509015	0.509015	0.51831	0.521035	0.521035	0.545915	0.545915	0.563195	0.566505	0.571375	0.571375	0.624325	0.624325	0.63444	0.63542	0.63542	0.63694	0.65033	0.65033	0.65393	0.65393	0.68007	0.68351	0.68351	0.6867	0.68779	0.68779	0.697685	0.699855	0.703435	0.703435	0.73037	0.73037	0.748955	0.752835	0.752835	0.753535	0.767815	0.767815	0.79425	0.79425	0.794855
	836	0.0754717	0.0754717	0.0754717	0.0806085	0.0806085	0.493921	0.50847	0.50847	0.51813	0.52096	0.52096	0.546125	0.546125	0.563945	0.566505	0.571615	0.571615	0.62408	0.62408	0.63456	0.63552	0.63552	0.636655	0.650515	0.650515	0.653995	0.653995	0.679985	0.683605	0.683605	0.68658	0.68763	0.68763	0.697725	0.70002	0.70368	0.70368	0.730355	0.730355	0.74838	0.75283	0.75283	0.753525	0.76795	0.76795	0.794085	0.794085	0.794735
	837	0.0773585	0.0773585	0.0773585	0.082589	0.082589	0.492959	0.50792	0.50792	0.51794	0.52088	0.52088	0.54633	0.54633	0.564685	0.5665	0.571855	0.571855	0.623835	0.623835	0.634675	0.63562	0.635625	0.636365	0.650695	0.650695	0.654075	0.654075	0.679895	0.683695	0.683695	0.686465	0.68747	0.68747	0.697765	0.700185	0.70393	0.70393	0.73034	0.73034	0.74781	0.75283	0.75283	0.753515	0.768085	0.768085	0.793915	0.793915	0.794615
	838	0.0792453	0.0792453	0.0792453	0.0845675	0.0845675	0.491995	0.507375	0.507375	0.51775	0.5208	0.5208	0.546525	0.546525	0.565425	0.566495	0.572105	0.572105	0.62359	0.62359	0.634795	0.635725	0.635725	0.636065	0.650855	0.650855	0.654165	0.654165	0.6798	0.68379	0.68379	0.686355	0.687315	0.687315	0.69781	0.70035	0.70418	0.70418	0.730325	0.730325	0.747235	0.75283	0.75283	0.753505	0.768225	0.768225	0.793745	0.793745	0.794495
	839	0.0811321	0.0811321	0.0811321	0.086543	0.086543	0.491028	0.50683	0.50683	0.517555	0.520715	0.520715	0.546715	0.546715	0.56616	0.566495	0.572355	0.572355	0.62335	0.62335	0.63492	0.635755	0.63583	0.63583	0.651	0.651	0.654265	0.654265	0.679705	0.68388	0.68388	0.68625	0.68716	0.68716	0.69786	0.70051	0.704435	0.704435	0.730315	0.730315	0.746665	0.752835	0.752835	0.75349	0.768365	0.768365	0.793575	0.793575	0.794375
	840	0.0830189	0.0830189	0.0830189	0.088516	0.088516	0.49006	0.50628	0.50628	0.51736	0.520635	0.520635	0.546895	0.546895	0.56649	0.566895	0.57261	0.57261	0.623115	0.623115	0.63504	0.635435	0.635935	0.635935	0.65113	0.65113	0.654385	0.654385	0.679605	0.68397	0.68397	0.686145	0.68701	0.68701	0.69791	0.70067	0.704695	0.704695	0.7303	0.7303	0.7461	0.75284	0.75284	0.75348	0.768505	0.768505	0.7934	0.7934	0.794255
	841	0.0849057	0.0849057	0.0849057	0.090486	0.090486	0.48909	0.505735	0.505735	0.51716	0.520555	0.520555	0.54707	0.54707	0.56648	0.56762	0.57287	0.57287	0.62288	0.62288	0.63511	0.635165	0.63604	0.636045	0.65124	0.65124	0.654515	0.654515	0.679505	0.684055	0.684055	0.686045	0.68686	0.68686	0.697965	0.700835	0.704955	0.704955	0.730285	0.730285	0.745535	0.752855	0.752855	0.75347	0.768645	0.768645	0.793225	0.793225	0.794135
	842	0.0867925	0.0867925	0.0867925	0.092453	0.092453	0.488117	0.50519	0.50519	0.516955	0.52047	0.52047	0.54724	0.54724	0.566475	0.568345	0.57313	0.57313	0.622645	0.622645	0.634775	0.635295	0.63615	0.63615	0.65134	0.65134	0.65466	0.65466	0.6794	0.684135	0.684135	0.685945	0.68672	0.68672	0.69802	0.700995	0.70522	0.70522	0.730275	0.730275	0.744975	0.752865	0.752865	0.753455	0.76879	0.76879	0.79305	0.79305	0.794015
	843	0.0886792	0.0886792	0.0886792	0.0944175	0.0944175	0.487143	0.50465	0.50465	0.51675	0.520385	0.520385	0.5474	0.5474	0.56647	0.56907	0.573395	0.573395	0.622415	0.622415	0.63443	0.63542	0.63626	0.63626	0.651425	0.651425	0.654815	0.654815	0.679295	0.684205	0.684205	0.685855	0.68659	0.68659	0.69808	0.70115	0.705485	0.705485	0.73026	0.73026	0.744415	0.752885	0.752885	0.753445	0.76893	0.76893	0.792875	0.792875	0.793895
	844	0.090566	0.090566	0.090566	0.0963785	0.0963785	0.486167	0.504105	0.504105	0.516545	0.520305	0.520305	0.547555	0.547555	0.56646	0.569785	0.57366	0.57366	0.62219	0.62219	0.63408	0.63555	0.63637	0.63637	0.651495	0.651495	0.654985	0.654985	0.679185	0.68427	0.68427	0.685765	0.686475	0.686475	0.698145	0.70131	0.705755	0.705755	0.73025	0.73025	0.743865	0.752905	0.752905	0.75343	0.76908	0.76908	0.792695	0.792695	0.79378
	845	0.0924528	0.0924528	0.0924528	0.0983365	0.0983365	0.485189	0.503565	0.503565	0.51633	0.52022	0.52022	0.5477	0.5477	0.56645	0.570495	0.57393	0.57393	0.621965	0.621965	0.63372	0.63568	0.63648	0.63648	0.651555	0.651555	0.65516	0.65516	0.67907	0.684315	0.684315	0.685675	0.68637	0.68637	0.69821	0.70147	0.706025	0.706025	0.730235	0.730235	0.743315	0.75293	0.75293	0.753415	0.769225	0.769225	0.792515	0.792515	0.79366
	846	0.0943396	0.0943396	0.0943396	0.100292	0.100292	0.484208	0.503025	0.503025	0.51612	0.520135	0.520135	0.54784	0.54784	0.56644	0.571205	0.5742	0.5742	0.621745	0.621745	0.63335	0.63581	0.63659	0.63659	0.6516	0.6516	0.65535	0.65535	0.678955	0.68434	0.68434	0.685595	0.68629	0.68629	0.69828	0.701625	0.7063	0.7063	0.730225	0.730225	0.742765	0.75296	0.75296	0.753405	0.769375	0.769375	0.79233	0.79233	0.793545
	847	0.0962264	0.0962264	0.0962264	0.102244	0.102244	0.483227	0.502485	0.502485	0.515905	0.520045	0.520045	0.54797	0.54797	0.56643	0.57191	0.57447	0.57447	0.621525	0.621525	0.63297	0.635945	0.6367	0.6367	0.65164	0.65164	0.655545	0.655545	0.67884	0.684345	0.684345	0.685515	0.686235	0.686235	0.698355	0.70178	0.70658	0.70658	0.730215	0.730215	0.742225	0.752995	0.752995	0.75339	0.76952	0.76952	0.79215	0.79215	0.79343
	848	0.0981132	0.0981132	0.0981132	0.104192	0.104192	0.482243	0.50195	0.50195	0.515685	0.51996	0.51996	0.548095	0.548095	0.56642	0.57261	0.574745	0.574745	0.62131	0.62131	0.632585	0.636075	0.63681	0.63681	0.65167	0.65167	0.655745	0.655745	0.67872	0.68432	0.68432	0.68544	0.686205	0.686205	0.698435	0.701935	0.70686	0.70686	0.7302	0.7302	0.74169	0.753035	0.753035	0.75337	0.76967	0.76967	0.791965	0.791965	0.793315
	849	0.1	0.1	0.1	0.106136	0.106136	0.481258	0.501415	0.501415	0.515465	0.519875	0.519875	0.548215	0.548215	0.566405	0.573305	0.575025	0.575025	0.6211	0.6211	0.63219	0.63621	0.636925	0.636925	0.65169	0.65169	0.65595	0.65595	0.678595	0.68427	0.68427	0.68537	0.68621	0.68621	0.69852	0.70209	0.70714	0.70714	0.73019	0.73019	0.741155	0.753075	0.753075	0.753355	0.769825	0.769825	0.79178	0.79178	0.7932
	850	0.101887	0.101887	0.101887	0.108078	0.108078	0.480271	0.50088	0.50088	0.51524	0.51979	0.51979	0.54833	0.54833	0.566395	0.574	0.5753	0.5753	0.62089	0.62089	0.631785	0.63634	0.637035	0.637035	0.651705	0.651705	0.65616	0.65616	0.67847	0.68419	0.68419	0.6853	0.68624	0.68624	0.698605	0.702245	0.707425	0.707425	0.73018	0.73018	0.74063	0.75312	0.75312	0.75334	0.769975	0.769975	0.79159	0.79159	0.793085
	851	0.103774	0.103774	0.103774	0.110017	0.110017	0.479283	0.50035	0.50035	0.515015	0.5197	0.5197	0.548435	0.548435	0.56638	0.574685	0.57558	0.57558	0.620685	0.620685	0.631375	0.636475	0.63715	0.63715	0.65172	0.65172	0.65637	0.65637	0.678345	0.684085	0.684085	0.685235	0.68629	0.68629	0.698695	0.702395	0.707715	0.707715	0.73017	0.73017	0.74011	0.753175	0.753175	0.75332	0.77013	0.77013	0.791405	0.791405	0.792975
	852	0.10566	0.10566	0.10566	0.11195	0.11195	0.478292	0.499819	0.499819	0.51479	0.519615	0.519615	0.548535	0.548535	0.566365	0.57537	0.57586	0.57586	0.620485	0.620485	0.630955	0.63661	0.63726	0.63726	0.651725	0.651725	0.656585	0.656585	0.67822	0.683965	0.683965	0.685175	0.68637	0.68637	0.69879	0.70255	0.708	0.708	0.73016	0.73016	0.739595	0.75323	0.75323	0.753305	0.770285	0.770285	0.791215	0.791215	0.79286
	853	0.107547	0.107547	0.107547	0.113881	0.113881	0.4773	0.499291	0.499291	0.51456	0.51953	0.51953	0.548625	0.548625	0.566345	0.57605	0.57614	0.57614	0.620285	0.620285	0.63053	0.636745	0.63737	0.63737	0.65173	0.65173	0.656805	0.656805	0.67809	0.683825	0.683825	0.685115	0.68646	0.68646	0.69889	0.7027	0.708295	0.708295	0.730155	0.730155	0.73908	0.753285	0.75329	0.75329	0.77044	0.77044	0.791025	0.791025	0.79275
	854	0.109434	0.109434	0.109434	0.115808	0.115808	0.476307	0.498767	0.498767	0.51433	0.51944	0.51944	0.548715	0.548715	0.56633	0.57642	0.57642	0.57672	0.62009	0.62009	0.630095	0.636885	0.637485	0.637485	0.65173	0.65173	0.65702	0.65702	0.677955	0.683675	0.683675	0.685065	0.686565	0.686565	0.698995	0.70285	0.708585	0.708585	0.730145	0.730145	0.738575	0.753265	0.753355	0.753355	0.7706	0.7706	0.790835	0.790835	0.79264
	855	0.111321	0.111321	0.111321	0.117732	0.117732	0.475311	0.498244	0.498244	0.5141	0.519355	0.519355	0.548795	0.548795	0.56631	0.576705	0.576705	0.57739	0.6199	0.6199	0.62965	0.63702	0.637595	0.637595	0.65173	0.65173	0.65724	0.65724	0.677825	0.68352	0.68352	0.68501	0.686685	0.686685	0.699105	0.702995	0.70888	0.70888	0.73014	0.73014	0.73808	0.753245	0.753425	0.753425	0.77076	0.77076	0.79064	0.79064	0.792535
	856	0.113208	0.113208	0.113208	0.119651	0.119651	0.474315	0.497723	0.497723	0.513865	0.519265	0.519265	0.548865	0.548865	0.56629	0.576985	0.576985	0.578055	0.619715	0.619715	0.6292	0.637155	0.637705	0.637705	0.651725	0.651725	0.657455	0.657455	0.67769	0.68335	0.68335	0.684965	0.68681	0.68681	0.699215	0.703145	0.709175	0.709175	0.73013	0.73013	0.737585	0.753225	0.7535	0.7535	0.77092	0.77092	0.79045	0.79045	0.792425
	857	0.115094	0.115094	0.115094	0.121566	0.121566	0.473317	0.497206	0.497206	0.51363	0.51918	0.51918	0.548935	0.548935	0.56627	0.577265	0.577265	0.57871	0.61953	0.61953	0.62874	0.63729	0.637815	0.637815	0.65172	0.65172	0.657675	0.657675	0.677555	0.683175	0.683175	0.68492	0.686945	0.686945	0.699335	0.70329	0.709475	0.709475	0.730125	0.730125	0.737095	0.753205	0.75358	0.75358	0.77108	0.77108	0.790255	0.790255	0.79232
	858	0.116981	0.116981	0.116981	0.123477	0.123477	0.472317	0.49669	0.49669	0.513395	0.51909	0.51909	0.548995	0.548995	0.566245	0.57755	0.57755	0.579365	0.61935	0.61935	0.628275	0.637425	0.63792	0.637925	0.651715	0.651715	0.65789	0.65789	0.67742	0.683	0.683	0.684875	0.687085	0.687085	0.69946	0.703435	0.709775	0.709775	0.73012	0.73012	0.736615	0.75318	0.753665	0.753665	0.77124	0.77124	0.79006	0.79006	0.792215
	859	0.118868	0.118868	0.118868	0.125384	0.125384	0.471316	0.496178	0.496178	0.513155	0.519005	0.519005	0.549055	0.549055	0.56622	0.57783	0.57783	0.580015	0.61917	0.61917	0.6278	0.63756	0.63803	0.63803	0.65171	0.65171	0.65811	0.65811	0.677285	0.682815	0.682815	0.68484	0.68723	0.68723	0.699585	0.70358	0.710075	0.710075	0.730115	0.730115	0.73614	0.75316	0.75376	0.75376	0.771405	0.771405	0.789865	0.789865	0.792115
	860	0.120755	0.120755	0.120755	0.127286	0.127286	0.470313	0.495669	0.495669	0.512915	0.51892	0.51892	0.549105	0.549105	0.566195	0.57811	0.57811	0.580655	0.619	0.619	0.62732	0.637695	0.638135	0.638135	0.6517	0.6517	0.658325	0.658325	0.677145	0.68263	0.68263	0.6848	0.68738	0.68738	0.69972	0.703725	0.71038	0.71038	0.73011	0.73011	0.73567	0.753135	0.753855	0.753855	0.77157	0.77157	0.789665	0.789665	0.79201
	861	0.122642	0.122642	0.122642	0.129185	0.129185	0.46931	0.495163	0.495163	0.512675	0.51883	0.51883	0.54915	0.54915	0.56617	0.578395	0.578395	0.581295	0.61883	0.61883	0.62683	0.63783	0.638245	0.638245	0.651695	0.651695	0.658535	0.658535	0.677005	0.68244	0.68244	0.68477	0.687535	0.687535	0.69986	0.70387	0.71068	0.71068	0.73011	0.73011	0.73521	0.753115	0.753955	0.753955	0.771735	0.771735	0.78947	0.78947	0.79191
	862	0.124528	0.124528	0.124528	0.131079	0.131079	0.468305	0.494659	0.494659	0.512435	0.518745	0.518745	0.549185	0.549185	0.56614	0.578675	0.578675	0.581925	0.618665	0.618665	0.626335	0.637965	0.638345	0.638345	0.651685	0.651685	0.65875	0.65875	0.67687	0.682245	0.682245	0.68474	0.687695	0.687695	0.7	0.70401	0.710985	0.710985	0.73011	0.73011	0.73475	0.75309	0.754065	0.754065	0.771905	0.771905	0.78927	0.78927	0.79181
	863	0.126415	0.126415	0.126415	0.132968	0.132968	0.467299	0.494159	0.494159	0.512195	0.51866	0.51866	0.54922	0.54922	0.56611	0.578955	0.578955	0.58255	0.6185	0.6185	0.625835	0.6381	0.63845	0.63845	0.65168	0.65168	0.65896	0.65896	0.67673	0.68205	0.68205	0.68471	0.687855	0.687855	0.70015	0.70415	0.71129	0.71129	0.730105	0.730105	0.7343	0.753065	0.754175	0.754175	0.77207	0.77207	0.78907	0.78907	0.791715
	864	0.128302	0.128302	0.128302	0.134853	0.134853	0.46629	0.493663	0.493663	0.51195	0.518575	0.518575	0.549245	0.549245	0.56608	0.57923	0.57923	0.58317	0.61834	0.618345	0.62533	0.638235	0.63855	0.63855	0.65167	0.65167	0.65917	0.65917	0.67659	0.681855	0.681855	0.684685	0.688025	0.688025	0.700305	0.70429	0.711595	0.711595	0.730105	0.730105	0.733855	0.75304	0.754295	0.754295	0.77224	0.77224	0.78887	0.78887	0.79162
	865	0.130189	0.130189	0.130189	0.136734	0.136734	0.465282	0.493169	0.493169	0.511705	0.51849	0.51849	0.54927	0.54927	0.56605	0.57951	0.57951	0.58378	0.61819	0.61819	0.624815	0.638365	0.63865	0.63865	0.651665	0.651665	0.659375	0.659375	0.67645	0.681655	0.681655	0.684665	0.68819	0.68819	0.700465	0.704425	0.7119	0.7119	0.73011	0.73011	0.73342	0.75301	0.75442	0.75442	0.772415	0.772415	0.78867	0.78867	0.791525
	866	0.132075	0.132075	0.132075	0.138609	0.138609	0.464272	0.492679	0.492679	0.51146	0.518405	0.518405	0.549285	0.549285	0.566015	0.579785	0.579785	0.58439	0.618035	0.618035	0.6243	0.6385	0.63875	0.63875	0.65166	0.65166	0.65958	0.65958	0.676315	0.681455	0.681455	0.684645	0.688365	0.688365	0.70063	0.704565	0.712205	0.712205	0.73011	0.73011	0.732985	0.752985	0.75455	0.75455	0.772585	0.772585	0.78847	0.78847	0.79143
	867	0.133962	0.133962	0.133962	0.14048	0.14048	0.463261	0.492192	0.492192	0.511215	0.51832	0.51832	0.549295	0.549295	0.56598	0.58006	0.58006	0.58499	0.61789	0.61789	0.623775	0.63863	0.638845	0.638845	0.651655	0.651655	0.659785	0.659785	0.676175	0.681255	0.681255	0.68463	0.68854	0.68854	0.7008	0.7047	0.712515	0.712515	0.730115	0.730115	0.73256	0.752955	0.75469	0.75469	0.77276	0.77276	0.78827	0.78827	0.791335
	868	0.135849	0.135849	0.135849	0.142346	0.142346	0.462248	0.49171	0.49171	0.51097	0.518235	0.518235	0.5493	0.5493	0.56594	0.580335	0.580335	0.58558	0.617745	0.617745	0.62325	0.63876	0.63894	0.63894	0.651655	0.651655	0.659985	0.659985	0.676035	0.68105	0.68105	0.684615	0.68872	0.68872	0.700975	0.704835	0.71282	0.71282	0.73012	0.73012	0.73214	0.75293	0.75483	0.75483	0.772935	0.772935	0.78807	0.78807	0.791245
	869	0.137736	0.137736	0.137736	0.144206	0.144206	0.461234	0.491231	0.491231	0.51072	0.51815	0.51815	0.5493	0.5493	0.565905	0.580605	0.580605	0.586165	0.617605	0.617605	0.622715	0.638885	0.639035	0.639035	0.65165	0.651655	0.660185	0.660185	0.675895	0.680845	0.680845	0.684605	0.6889	0.6889	0.70116	0.704965	0.713125	0.713125	0.730125	0.730125	0.73173	0.7529	0.75498	0.75498	0.773115	0.773115	0.787865	0.787865	0.79116
	870	0.139623	0.139623	0.139623	0.146062	0.146062	0.46022	0.490756	0.490756	0.510475	0.51807	0.51807	0.549295	0.549295	0.56586	0.580875	0.580875	0.58674	0.61747	0.61747	0.62218	0.639015	0.639125	0.639125	0.65165	0.65165	0.66038	0.66038	0.67576	0.68064	0.68064	0.684595	0.68908	0.68908	0.701345	0.7051	0.71343	0.71343	0.73013	0.73013	0.73132	0.75287	0.755135	0.755135	0.773295	0.773295	0.787665	0.787665	0.79107
	871	0.141509	0.141509	0.141509	0.147912	0.147912	0.459205	0.490285	0.490285	0.510225	0.517985	0.517985	0.549285	0.549285	0.56582	0.581145	0.581145	0.58731	0.617335	0.617335	0.62164	0.63914	0.63921	0.63921	0.651655	0.651655	0.660575	0.660575	0.675625	0.680435	0.680435	0.68459	0.689265	0.689265	0.70154	0.70523	0.713735	0.713735	0.73014	0.73014	0.73092	0.75284	0.755295	0.755295	0.773475	0.773475	0.78746	0.78746	0.790985
	872	0.143396	0.143396	0.143396	0.149757	0.149757	0.458188	0.489818	0.489818	0.50998	0.517905	0.517905	0.54927	0.54927	0.565775	0.58141	0.58141	0.58787	0.61721	0.61721	0.6211	0.639265	0.639295	0.639295	0.651655	0.651655	0.660765	0.660765	0.675485	0.680225	0.680225	0.68459	0.689455	0.689455	0.70174	0.70536	0.71404	0.71404	0.73015	0.73015	0.730525	0.75281	0.755465	0.755465	0.773655	0.773655	0.787255	0.787255	0.7909
	873	0.145283	0.145283	0.145283	0.151597	0.151597	0.45717	0.489355	0.489355	0.50973	0.517825	0.517825	0.54925	0.54925	0.56573	0.581675	0.581675	0.58842	0.617085	0.617085	0.620555	0.63938	0.63938	0.63939	0.65166	0.65166	0.660955	0.660955	0.67535	0.680015	0.680015	0.68459	0.689645	0.689645	0.701945	0.705485	0.714345	0.714345	0.730135	0.73016	0.73016	0.75278	0.755635	0.755635	0.77384	0.77384	0.787055	0.787055	0.790815
	874	0.14717	0.14717	0.14717	0.153431	0.153431	0.456152	0.488897	0.488897	0.509485	0.517745	0.517745	0.549225	0.549225	0.56568	0.58194	0.58194	0.58896	0.61696	0.61696	0.62001	0.63946	0.63946	0.63951	0.65167	0.65167	0.661145	0.661145	0.675215	0.679805	0.679805	0.68459	0.689835	0.689835	0.702155	0.705615	0.714645	0.714645	0.729755	0.730175	0.730175	0.75275	0.755815	0.755815	0.774025	0.774025	0.78685	0.78685	0.790735
	875	0.149057	0.149057	0.149057	0.15526	0.15526	0.455133	0.488443	0.488443	0.509235	0.517665	0.517665	0.549195	0.549195	0.565635	0.5822	0.5822	0.58949	0.61684	0.61684	0.619465	0.63954	0.63954	0.63963	0.65168	0.65168	0.66133	0.66133	0.675085	0.679595	0.679595	0.684595	0.69003	0.69003	0.70237	0.70574	0.714945	0.714945	0.729375	0.730185	0.730185	0.752715	0.756	0.756	0.774215	0.774215	0.78665	0.78665	0.790655
	876	0.150943	0.150943	0.150943	0.157083	0.157083	0.454113	0.487992	0.487992	0.508985	0.517585	0.517585	0.54916	0.54916	0.56558	0.58246	0.58246	0.59001	0.616725	0.616725	0.61892	0.639615	0.639615	0.63975	0.65169	0.65169	0.661515	0.661515	0.67495	0.679385	0.679385	0.6846	0.69023	0.69023	0.702595	0.70586	0.715245	0.715245	0.729005	0.7302	0.7302	0.752685	0.756195	0.756195	0.7744	0.7744	0.786445	0.786445	0.79058
	877	0.15283	0.15283	0.15283	0.158901	0.158901	0.453092	0.487547	0.487547	0.50874	0.51751	0.51751	0.54912	0.54912	0.56553	0.582715	0.582715	0.59052	0.616615	0.616615	0.618375	0.63969	0.63969	0.63987	0.6517	0.6517	0.661695	0.661695	0.67482	0.679175	0.679175	0.68461	0.690425	0.690425	0.70282	0.705985	0.715545	0.715545	0.72864	0.73022	0.73022	0.75265	0.75639	0.75639	0.77459	0.77459	0.786245	0.786245	0.7905
	878	0.154717	0.154717	0.154717	0.160713	0.160713	0.45207	0.487106	0.487106	0.50849	0.517435	0.517435	0.549075	0.54908	0.565475	0.58297	0.58297	0.591015	0.616505	0.616505	0.61783	0.63976	0.63976	0.639985	0.651715	0.651715	0.66187	0.66187	0.67469	0.67896	0.67896	0.68462	0.690625	0.690625	0.703055	0.706105	0.71584	0.71584	0.728285	0.730235	0.730235	0.752615	0.756595	0.756595	0.774785	0.774785	0.78604	0.78604	0.790425
	879	0.156604	0.156604	0.156604	0.162518	0.162518	0.451049	0.486671	0.486671	0.508245	0.51736	0.51736	0.54903	0.54903	0.565415	0.58322	0.58322	0.591495	0.6164	0.6164	0.617295	0.63983	0.63983	0.640095	0.651735	0.651735	0.66205	0.66205	0.674565	0.67875	0.67875	0.684635	0.69083	0.69083	0.703295	0.706225	0.716135	0.716135	0.72793	0.730255	0.730255	0.752585	0.756805	0.756805	0.77498	0.77498	0.78584	0.78584	0.790355
	880	0.158491	0.158491	0.158491	0.164318	0.164318	0.450026	0.486239	0.486239	0.507995	0.517285	0.517285	0.548975	0.548975	0.565355	0.58347	0.58347	0.59196	0.6163	0.6163	0.61676	0.639895	0.639895	0.64021	0.651755	0.651755	0.66222	0.66222	0.674435	0.678535	0.678535	0.68465	0.691035	0.691035	0.703545	0.706345	0.716425	0.716425	0.72758	0.730275	0.730275	0.75255	0.75702	0.75702	0.775175	0.775175	0.785645	0.785645	0.79028
	881	0.160377	0.160377	0.160377	0.166111	0.166111	0.449002	0.485813	0.485813	0.50775	0.51721	0.51721	0.548915	0.548915	0.565295	0.583715	0.583715	0.59241	0.6162	0.6162	0.616235	0.639955	0.639955	0.64032	0.651775	0.65178	0.662395	0.662395	0.67431	0.678325	0.678325	0.68467	0.69124	0.69124	0.703795	0.70646	0.716715	0.716715	0.72724	0.7303	0.7303	0.752515	0.757245	0.757245	0.77537	0.77537	0.785445	0.785445	0.79021
	882	0.162264	0.162264	0.162264	0.167899	0.167899	0.447978	0.485392	0.485392	0.507505	0.517135	0.517135	0.548855	0.548855	0.56523	0.58396	0.58396	0.59284	0.615715	0.616105	0.616105	0.640015	0.640015	0.640425	0.6518	0.6518	0.662565	0.662565	0.67419	0.67811	0.67811	0.68469	0.691445	0.691445	0.704055	0.706575	0.717	0.717	0.726905	0.730325	0.730325	0.75248	0.75747	0.75747	0.77557	0.77557	0.78525	0.78525	0.790145
	883	0.164151	0.164151	0.164151	0.16968	0.16968	0.446954	0.484976	0.484976	0.50726	0.517065	0.517065	0.548785	0.548785	0.565165	0.5842	0.5842	0.59325	0.615205	0.616015	0.616015	0.640075	0.640075	0.64053	0.65183	0.65183	0.66273	0.66273	0.674065	0.677895	0.677895	0.684715	0.691655	0.691655	0.70432	0.70669	0.717285	0.717285	0.72657	0.73035	0.73035	0.752445	0.757705	0.757705	0.775765	0.775765	0.785055	0.785055	0.790075
	884	0.166038	0.166038	0.166038	0.171454	0.171454	0.445928	0.484565	0.484565	0.507015	0.516995	0.516995	0.548715	0.548715	0.5651	0.58444	0.58444	0.59364	0.61471	0.615925	0.615925	0.64013	0.64013	0.640635	0.65186	0.65186	0.662895	0.662895	0.673945	0.67768	0.67768	0.68474	0.691865	0.691865	0.70459	0.7068	0.71757	0.71757	0.726245	0.730375	0.73038	0.75241	0.757945	0.757945	0.775965	0.775965	0.784865	0.784865	0.79001
	885	0.167925	0.167925	0.167925	0.173222	0.173222	0.444902	0.484159	0.484159	0.50677	0.516925	0.516925	0.54864	0.54864	0.56503	0.584675	0.584675	0.594005	0.614225	0.615835	0.615835	0.64018	0.64018	0.640735	0.65189	0.65189	0.66306	0.66306	0.67383	0.67747	0.67747	0.68477	0.692075	0.692075	0.70487	0.70691	0.717845	0.717845	0.725925	0.730405	0.730405	0.75237	0.75819	0.75819	0.776165	0.776165	0.784675	0.784675	0.789945
	886	0.169811	0.169811	0.169811	0.174983	0.174983	0.443877	0.483758	0.483759	0.50653	0.51686	0.51686	0.54856	0.54856	0.564955	0.584905	0.584905	0.594345	0.613765	0.61575	0.61575	0.64023	0.64023	0.640835	0.651925	0.651925	0.66322	0.66322	0.67371	0.677255	0.677255	0.6848	0.69229	0.69229	0.70515	0.70702	0.718125	0.718125	0.72561	0.730435	0.730435	0.752335	0.75844	0.75844	0.776365	0.776365	0.78449	0.78449	0.789885
	887	0.171698	0.171698	0.171698	0.176738	0.176738	0.44285	0.483364	0.483364	0.506285	0.51679	0.51679	0.548475	0.548475	0.56488	0.585135	0.585135	0.59465	0.61332	0.61567	0.61567	0.64028	0.64028	0.64093	0.651965	0.651965	0.66338	0.66338	0.6736	0.67704	0.67704	0.684835	0.6925	0.6925	0.70544	0.707125	0.718395	0.718395	0.7253	0.73047	0.73047	0.7523	0.758695	0.758695	0.776565	0.776565	0.78431	0.78431	0.789825
	888	0.173585	0.173585	0.173585	0.178485	0.178485	0.441824	0.482974	0.482974	0.506045	0.516725	0.516725	0.548385	0.548385	0.564805	0.585365	0.585365	0.594925	0.6129	0.61559	0.61559	0.640325	0.640325	0.641025	0.652005	0.652005	0.663535	0.663535	0.673485	0.676825	0.676825	0.68487	0.692715	0.692715	0.705735	0.70723	0.718665	0.718665	0.724995	0.730505	0.730505	0.75226	0.758955	0.758955	0.776765	0.776765	0.78414	0.78414	0.789765
	889	0.175472	0.175472	0.175472	0.180227	0.180227	0.440797	0.48259	0.48259	0.505805	0.516665	0.516665	0.54829	0.54829	0.564725	0.58559	0.58559	0.595165	0.61251	0.615515	0.615515	0.640365	0.640365	0.641115	0.652045	0.652045	0.66369	0.66369	0.673375	0.67661	0.67661	0.684905	0.692935	0.692935	0.70604	0.707335	0.71893	0.71893	0.724695	0.73054	0.73054	0.752225	0.75922	0.75922	0.77696	0.77696	0.783975	0.783975	0.78971
	890	0.177358	0.177358	0.177358	0.18196	0.18196	0.43977	0.482212	0.482212	0.505565	0.5166	0.5166	0.548195	0.548195	0.564645	0.58581	0.58581	0.595365	0.61215	0.61544	0.61544	0.640405	0.640405	0.641205	0.65209	0.65209	0.66384	0.66384	0.67327	0.6764	0.6764	0.684945	0.69315	0.69315	0.706345	0.707435	0.719195	0.719195	0.724405	0.730575	0.730575	0.75219	0.75949	0.75949	0.77715	0.77715	0.783815	0.783815	0.789655
	891	0.179245	0.179245	0.179245	0.183687	0.183687	0.438743	0.481841	0.481841	0.50533	0.51654	0.51654	0.548095	0.548095	0.56456	0.58603	0.58603	0.59552	0.611825	0.61537	0.61537	0.640445	0.640445	0.64129	0.652135	0.652135	0.663995	0.663995	0.67316	0.676185	0.676185	0.68499	0.69337	0.69337	0.70666	0.707535	0.719455	0.719455	0.724115	0.730615	0.730615	0.75215	0.759765	0.759765	0.777335	0.777335	0.78367	0.78367	0.7896
	892	0.181132	0.181132	0.181132	0.185407	0.185407	0.437715	0.481474	0.481474	0.50509	0.51648	0.51648	0.54799	0.54799	0.564475	0.586245	0.586245	0.59563	0.611535	0.6153	0.6153	0.64048	0.64048	0.641375	0.652185	0.652185	0.66414	0.66414	0.67306	0.675975	0.675975	0.685035	0.69359	0.69359	0.70698	0.707635	0.71971	0.71971	0.72383	0.730655	0.730655	0.752115	0.760045	0.760045	0.777515	0.777515	0.783535	0.783535	0.78955
	893	0.183019	0.183019	0.183019	0.187119	0.187119	0.436688	0.481114	0.481114	0.504855	0.51642	0.51642	0.54788	0.54788	0.56439	0.586455	0.586455	0.595685	0.611295	0.61523	0.61523	0.640515	0.640515	0.641455	0.652235	0.652235	0.66429	0.66429	0.672955	0.67576	0.67576	0.685085	0.69381	0.69381	0.707305	0.70773	0.719965	0.719965	0.723545	0.7307	0.7307	0.752075	0.760325	0.760325	0.777685	0.777685	0.783415	0.783415	0.7895
	894	0.184906	0.184906	0.184906	0.188824	0.188824	0.435661	0.48076	0.48076	0.50462	0.516365	0.516365	0.54777	0.54777	0.564295	0.586665	0.586665	0.59569	0.611095	0.615165	0.615165	0.640545	0.640545	0.641535	0.65229	0.65229	0.664435	0.664435	0.67286	0.67555	0.67555	0.68513	0.69403	0.69403	0.707635	0.707825	0.72021	0.72021	0.72327	0.730745	0.730745	0.75204	0.76061	0.76061	0.77784	0.77784	0.783315	0.783315	0.78945
	895	0.186792	0.186792	0.186792	0.190521	0.190521	0.434634	0.480411	0.480411	0.50439	0.516305	0.516305	0.54765	0.54765	0.564205	0.58687	0.58687	0.595645	0.61094	0.615105	0.615105	0.640575	0.640575	0.64161	0.652345	0.652345	0.664575	0.664575	0.67276	0.67534	0.67534	0.685185	0.69425	0.69425	0.70792	0.707975	0.720455	0.720455	0.723	0.73079	0.73079	0.752	0.7609	0.7609	0.77798	0.77798	0.783235	0.783235	0.7894
	896	0.188679	0.188679	0.188679	0.19221	0.19221	0.433606	0.48007	0.48007	0.50416	0.516255	0.516255	0.54753	0.54753	0.564105	0.587075	0.587075	0.59554	0.610835	0.61504	0.61504	0.640605	0.640605	0.641685	0.652405	0.652405	0.664715	0.664715	0.67267	0.67513	0.67513	0.68524	0.694475	0.694475	0.70801	0.708315	0.720695	0.720695	0.722735	0.730835	0.730835	0.751965	0.761195	0.761195	0.7781	0.7781	0.78318	0.78318	0.789355
	897	0.190566	0.190566	0.190566	0.193891	0.193891	0.432579	0.479735	0.479735	0.50393	0.5162	0.5162	0.547405	0.547405	0.56401	0.58727	0.58727	0.59538	0.610775	0.61498	0.61498	0.64063	0.64063	0.641755	0.652465	0.652465	0.664855	0.664855	0.672575	0.67492	0.67492	0.685295	0.694695	0.694695	0.708095	0.708665	0.720935	0.720935	0.72247	0.730885	0.730885	0.751925	0.76149	0.76149	0.7782	0.7782	0.78316	0.78316	0.78931
	898	0.192453	0.192453	0.192453	0.195566	0.195566	0.431552	0.479405	0.479405	0.5037	0.51615	0.51615	0.54728	0.54728	0.56391	0.58747	0.58747	0.59517	0.610765	0.614925	0.614925	0.640655	0.640655	0.641825	0.652525	0.652525	0.664995	0.664995	0.672485	0.67471	0.67471	0.685355	0.69492	0.69492	0.708185	0.70902	0.721165	0.721165	0.722215	0.730935	0.730935	0.75189	0.761785	0.761785	0.778275	0.778275	0.783165	0.783165	0.78927
	899	0.19434	0.19434	0.19434	0.197231	0.197231	0.430526	0.479083	0.479083	0.503475	0.5161	0.5161	0.54715	0.54715	0.563805	0.58766	0.58766	0.594905	0.6108	0.614865	0.614865	0.64068	0.64068	0.64189	0.652585	0.652585	0.66513	0.66513	0.6724	0.674505	0.674505	0.685415	0.695145	0.695145	0.70827	0.709385	0.721395	0.721395	0.72196	0.73099	0.73099	0.751855	0.762085	0.762085	0.77832	0.77832	0.78321	0.78321	0.78923
	900	0.196226	0.196226	0.196226	0.198888	0.198888	0.429499	0.478767	0.478767	0.50325	0.51605	0.51605	0.547015	0.547015	0.5637	0.58785	0.58785	0.59459	0.610875	0.61481	0.61481	0.6407	0.6407	0.64195	0.65265	0.65265	0.66526	0.66526	0.672315	0.6743	0.6743	0.68548	0.695365	0.695365	0.70835	0.70975	0.72162	0.72162	0.72171	0.731045	0.731045	0.751815	0.76239	0.76239	0.778335	0.778335	0.78329	0.78329	0.78919
	901	0.198113	0.198113	0.198113	0.200538	0.200538	0.428473	0.478458	0.478458	0.50303	0.516005	0.516005	0.546875	0.546875	0.56359	0.588035	0.588035	0.594235	0.610985	0.61476	0.61476	0.640725	0.640725	0.64201	0.65272	0.65272	0.665395	0.665395	0.672235	0.674095	0.674095	0.685545	0.69559	0.69559	0.70843	0.710125	0.721465	0.72184	0.721845	0.7311	0.7311	0.75178	0.76269	0.76269	0.77832	0.77832	0.78341	0.78341	0.78915
	902	0.2	0.2	0.2	0.202179	0.202179	0.427447	0.478156	0.478156	0.50281	0.51596	0.51596	0.546735	0.546735	0.563475	0.58822	0.58822	0.593835	0.611135	0.614705	0.614705	0.640745	0.640745	0.64207	0.652785	0.652785	0.665525	0.665525	0.672155	0.67389	0.67389	0.685615	0.695815	0.695815	0.70851	0.7105	0.721225	0.72206	0.72206	0.731155	0.731155	0.751745	0.762995	0.762995	0.77828	0.77828	0.783565	0.783565	0.789115
	903	0.201887	0.201887	0.201887	0.203812	0.203812	0.426422	0.47786	0.47786	0.50259	0.51592	0.51592	0.54659	0.54659	0.563365	0.5884	0.5884	0.5934	0.61131	0.614655	0.614655	0.64076	0.64076	0.642125	0.652855	0.652855	0.66565	0.66565	0.67208	0.67369	0.67369	0.685685	0.69604	0.69604	0.708585	0.710885	0.72099	0.722275	0.722275	0.731215	0.731215	0.75171	0.7633	0.7633	0.77821	0.77821	0.783755	0.783755	0.78908
	904	0.203774	0.203774	0.203774	0.205435	0.205435	0.425398	0.477571	0.477571	0.502375	0.515875	0.515875	0.546445	0.546445	0.563245	0.588575	0.588575	0.59293	0.61152	0.614605	0.614605	0.64078	0.64078	0.642175	0.652925	0.652925	0.66578	0.66578	0.672005	0.67349	0.67349	0.68576	0.696265	0.696265	0.70866	0.711275	0.72076	0.722485	0.722485	0.731275	0.731275	0.751675	0.763605	0.763605	0.77812	0.77812	0.783975	0.783975	0.78905
	905	0.20566	0.20566	0.20566	0.207051	0.207051	0.424374	0.47729	0.47729	0.50216	0.515835	0.515835	0.546295	0.546295	0.563125	0.588745	0.588745	0.592435	0.61175	0.614555	0.614555	0.640795	0.640795	0.642225	0.652995	0.652995	0.6659	0.6659	0.67193	0.673295	0.673295	0.685835	0.696485	0.696485	0.70873	0.71167	0.72053	0.72269	0.72269	0.731335	0.731335	0.75164	0.76391	0.76391	0.778005	0.778005	0.78423	0.78423	0.789015
	906	0.207547	0.207547	0.207547	0.208657	0.208657	0.423351	0.477015	0.477015	0.501945	0.5158	0.5158	0.54614	0.54614	0.563005	0.588915	0.588915	0.591905	0.612	0.614505	0.614505	0.640815	0.640815	0.64227	0.65307	0.65307	0.666025	0.666025	0.671865	0.6731	0.6731	0.68591	0.69671	0.69671	0.7088	0.71207	0.720305	0.72289	0.72289	0.7314	0.7314	0.751605	0.764215	0.764215	0.777875	0.777875	0.784505	0.784505	0.788985
	907	0.209434	0.209434	0.209434	0.210255	0.210255	0.422328	0.476748	0.476748	0.501735	0.515765	0.515765	0.545985	0.545985	0.56288	0.58908	0.58908	0.59136	0.612265	0.61446	0.61446	0.64083	0.64083	0.642315	0.653145	0.653145	0.66614	0.66614	0.671795	0.67291	0.67291	0.68599	0.696935	0.696935	0.70887	0.712475	0.720085	0.72309	0.72309	0.731465	0.731465	0.75157	0.76452	0.76452	0.77773	0.77773	0.78481	0.78481	0.788955
	908	0.211321	0.211321	0.211321	0.211843	0.211843	0.421306	0.476488	0.476488	0.50153	0.51573	0.51573	0.545825	0.545825	0.56275	0.58924	0.58924	0.59079	0.61255	0.614415	0.614415	0.640845	0.640845	0.642355	0.65322	0.65322	0.66626	0.66626	0.671735	0.67272	0.67272	0.68607	0.697155	0.697155	0.708935	0.712885	0.71987	0.723285	0.723285	0.73153	0.73153	0.75154	0.764825	0.764825	0.77757	0.77757	0.785135	0.785135	0.78893
	909	0.213208	0.213208	0.213208	0.213423	0.213423	0.420285	0.476236	0.476236	0.50132	0.515695	0.515695	0.54566	0.54566	0.56262	0.5894	0.5894	0.5902	0.612845	0.61437	0.61437	0.64086	0.64086	0.642395	0.653295	0.653295	0.666375	0.666375	0.67167	0.672535	0.672535	0.686155	0.69738	0.69738	0.708995	0.7133	0.71966	0.723475	0.723475	0.7316	0.7316	0.751505	0.765125	0.765125	0.7774	0.7774	0.78548	0.78548	0.788905
	910	0.215094	0.215094	0.215094	0.214993	0.214993	0.419265	0.47599	0.47599	0.50112	0.515665	0.515665	0.545495	0.545495	0.562485	0.58955	0.58955	0.589595	0.613155	0.614325	0.614325	0.640875	0.640875	0.642435	0.65337	0.65337	0.666485	0.666485	0.671615	0.672355	0.672355	0.68624	0.6976	0.6976	0.709055	0.713715	0.719455	0.723665	0.723665	0.731665	0.731665	0.751475	0.765425	0.765425	0.777225	0.777225	0.78585	0.78585	0.78888
	911	0.216981	0.216981	0.216981	0.216554	0.216554	0.418245	0.475753	0.475753	0.50092	0.515635	0.515635	0.54533	0.54533	0.562345	0.588975	0.5897	0.5897	0.61347	0.614285	0.614285	0.64089	0.64089	0.642465	0.65345	0.65345	0.66659	0.66659	0.67156	0.672175	0.672175	0.68633	0.69782	0.69782	0.709115	0.714135	0.71926	0.72385	0.72385	0.731735	0.731735	0.751445	0.765725	0.765725	0.777035	0.777035	0.78623	0.78623	0.788855
	912	0.218868	0.218868	0.218868	0.218105	0.218105	0.417227	0.475523	0.475523	0.50072	0.51561	0.51561	0.54516	0.54516	0.56221	0.588345	0.589845	0.589845	0.613795	0.61424	0.61424	0.640905	0.640905	0.6425	0.65353	0.65353	0.666695	0.666695	0.671505	0.672005	0.672005	0.68642	0.698045	0.698045	0.70917	0.71456	0.719065	0.72403	0.72403	0.731805	0.731805	0.751415	0.76602	0.76602	0.776845	0.776845	0.78663	0.78663	0.788835
	913	0.220755	0.220755	0.220755	0.219646	0.219646	0.41621	0.475301	0.475301	0.500525	0.515585	0.515585	0.544985	0.544985	0.562065	0.5877	0.58999	0.58999	0.61413	0.6142	0.6142	0.640915	0.640915	0.642525	0.653605	0.653605	0.666795	0.666795	0.671455	0.671835	0.671835	0.686515	0.69826	0.69826	0.70922	0.714985	0.71888	0.724205	0.724205	0.73188	0.73188	0.751385	0.766315	0.766315	0.776645	0.776645	0.787045	0.787045	0.788815
	914	0.222642	0.222642	0.222642	0.221179	0.221179	0.415194	0.475087	0.475087	0.50033	0.51556	0.51556	0.54481	0.54481	0.56192	0.58705	0.590125	0.590125	0.61416	0.61416	0.614465	0.64093	0.64093	0.642555	0.653685	0.653685	0.66689	0.66689	0.671405	0.671675	0.671675	0.686605	0.69848	0.69848	0.70927	0.715405	0.71871	0.72438	0.72438	0.731955	0.731955	0.75136	0.76661	0.76661	0.77644	0.77644	0.787475	0.787475	0.788795
	915	0.224528	0.224528	0.224528	0.2227	0.2227	0.414179	0.47488	0.47488	0.50014	0.51554	0.51554	0.54463	0.54463	0.56177	0.58639	0.59026	0.59026	0.61412	0.61412	0.614805	0.640945	0.640945	0.642575	0.653765	0.653765	0.66698	0.66698	0.67136	0.67152	0.67152	0.686705	0.6987	0.6987	0.70932	0.71582	0.71855	0.724555	0.724555	0.73203	0.73203	0.75133	0.766895	0.766895	0.776235	0.776235	0.78792	0.78792	0.78878
	916	0.226415	0.226415	0.226415	0.224213	0.224213	0.413166	0.474681	0.474681	0.499952	0.51552	0.51552	0.54445	0.54445	0.56162	0.58572	0.590385	0.590385	0.614085	0.614085	0.61515	0.640955	0.640955	0.6426	0.653845	0.653845	0.667065	0.667065	0.67132	0.671375	0.671375	0.6868	0.698915	0.698915	0.709365	0.716215	0.71842	0.72472	0.72472	0.732105	0.732105	0.751305	0.76718	0.76718	0.776025	0.776025	0.78838	0.78838	0.788765
	917	0.228302	0.228302	0.228302	0.225715	0.225715	0.412154	0.474491	0.474491	0.499767	0.5155	0.5155	0.544265	0.544265	0.561465	0.585045	0.59051	0.59051	0.614045	0.614045	0.615495	0.64097	0.64097	0.64262	0.653925	0.653925	0.66714	0.66714	0.67124	0.67124	0.671275	0.6869	0.69913	0.69913	0.709405	0.71657	0.718335	0.724885	0.724885	0.73218	0.73218	0.75128	0.767465	0.767465	0.77581	0.77581	0.78875	0.78885	0.78885
	918	0.230189	0.230189	0.230189	0.227207	0.227207	0.411143	0.474308	0.474308	0.499584	0.515485	0.515485	0.54408	0.54408	0.561305	0.584365	0.59063	0.59063	0.61401	0.61401	0.61584	0.640985	0.640985	0.642635	0.654005	0.654005	0.667205	0.667205	0.67111	0.67111	0.67124	0.687005	0.699345	0.699345	0.709445	0.716845	0.718345	0.72505	0.72505	0.73226	0.73226	0.751255	0.767745	0.767745	0.775595	0.775595	0.788735	0.789335	0.789335
	919	0.232075	0.232075	0.232075	0.228688	0.228688	0.410133	0.474133	0.474134	0.499404	0.51547	0.51547	0.543895	0.543895	0.561145	0.58368	0.590745	0.590745	0.613975	0.613975	0.61619	0.640995	0.640995	0.64265	0.65409	0.65409	0.667265	0.667265	0.670995	0.670995	0.671205	0.68711	0.69956	0.69956	0.709485	0.71699	0.71849	0.72521	0.72521	0.73234	0.73234	0.751235	0.76802	0.76802	0.77538	0.77538	0.788725	0.78983	0.78983
	920	0.233962	0.233962	0.233962	0.230159	0.230159	0.409125	0.473967	0.473967	0.499227	0.51546	0.51546	0.543705	0.543705	0.56098	0.58299	0.590855	0.590855	0.61394	0.61394	0.61654	0.64101	0.64101	0.642665	0.65417	0.65417	0.667315	0.667315	0.67089	0.67089	0.67117	0.687215	0.69977	0.69977	0.70952	0.717005	0.71877	0.725365	0.725365	0.73242	0.73242	0.75121	0.76829	0.76829	0.77516	0.77516	0.788715	0.790335	0.790335
	921	0.235849	0.235849	0.235849	0.23162	0.23162	0.408119	0.473809	0.473809	0.499053	0.51545	0.51545	0.543515	0.543515	0.560815	0.582295	0.59096	0.59096	0.61391	0.61391	0.61689	0.64102	0.64102	0.642675	0.65425	0.65425	0.66735	0.66735	0.6708	0.6708	0.67114	0.68732	0.69998	0.69998	0.70955	0.716935	0.719145	0.72552	0.72552	0.7325	0.7325	0.75119	0.768555	0.768555	0.77494	0.77494	0.788705	0.790855	0.790855
	922	0.237736	0.237736	0.237736	0.23307	0.23307	0.407114	0.47366	0.47366	0.498882	0.51544	0.51544	0.54332	0.54332	0.560645	0.5816	0.59106	0.59106	0.61388	0.61388	0.61724	0.641035	0.641035	0.642685	0.65433	0.65433	0.667375	0.667375	0.67073	0.67073	0.671115	0.68743	0.70019	0.70019	0.70958	0.71682	0.719575	0.72567	0.72567	0.73258	0.73258	0.75117	0.76882	0.76882	0.77472	0.77472	0.788695	0.79138	0.79138
	923	0.239623	0.239623	0.239623	0.234509	0.234509	0.406112	0.473519	0.473519	0.498714	0.515435	0.515435	0.543125	0.543125	0.56047	0.5809	0.591155	0.591155	0.61385	0.61385	0.61759	0.641045	0.641045	0.64269	0.654415	0.654415	0.667385	0.667385	0.67067	0.67067	0.67109	0.68754	0.700395	0.700395	0.709605	0.716685	0.72003	0.72582	0.72582	0.732665	0.732665	0.751155	0.769075	0.769075	0.7745	0.7745	0.78869	0.79192	0.79192
	924	0.241509	0.241509	0.241509	0.235937	0.235937	0.40511	0.473386	0.473386	0.498549	0.51543	0.51543	0.54293	0.54293	0.560295	0.5802	0.591245	0.591245	0.613825	0.613825	0.617935	0.641055	0.641055	0.642695	0.654495	0.654495	0.66738	0.66738	0.67063	0.67063	0.671065	0.687655	0.7006	0.7006	0.70963	0.71654	0.7205	0.725965	0.725965	0.73275	0.73275	0.751135	0.76933	0.76933	0.77428	0.77428	0.78868	0.792465	0.792465
	925	0.243396	0.243396	0.243396	0.237354	0.237354	0.404111	0.473262	0.473262	0.498387	0.51543	0.51543	0.54273	0.54273	0.560115	0.579495	0.59133	0.59133	0.613795	0.613795	0.618285	0.64107	0.64107	0.6427	0.654575	0.654575	0.66736	0.66736	0.67061	0.67061	0.671045	0.68777	0.700805	0.700805	0.70965	0.71639	0.72099	0.726105	0.726105	0.732835	0.732835	0.75112	0.769575	0.769575	0.77406	0.77406	0.788675	0.793025	0.793025
	926	0.245283	0.245283	0.245283	0.23876	0.23876	0.403114	0.473147	0.473147	0.498228	0.51543	0.51543	0.54253	0.54253	0.55993	0.57879	0.59141	0.59141	0.613775	0.613775	0.61863	0.64108	0.64108	0.6427	0.654655	0.654655	0.667325	0.667325	0.670605	0.670605	0.67103	0.687885	0.701005	0.701005	0.70967	0.716235	0.721485	0.72625	0.72625	0.73292	0.73292	0.75111	0.76982	0.76982	0.773845	0.773845	0.788675	0.793585	0.793585
	927	0.24717	0.24717	0.24717	0.240155	0.240155	0.402118	0.47304	0.47304	0.498072	0.51543	0.51543	0.542325	0.542325	0.559745	0.578085	0.591485	0.591485	0.61375	0.61375	0.61897	0.64109	0.64109	0.6427	0.654735	0.654735	0.66728	0.66728	0.670615	0.670615	0.67101	0.688	0.701205	0.701205	0.709685	0.71608	0.72199	0.726385	0.726385	0.733005	0.733005	0.751095	0.77005	0.77005	0.77363	0.77363	0.78867	0.79416	0.79416
	928	0.249057	0.249057	0.249057	0.241539	0.241539	0.401125	0.472942	0.472942	0.49792	0.515435	0.515435	0.54212	0.54212	0.559555	0.57738	0.59155	0.59155	0.61373	0.61373	0.619315	0.6411	0.6411	0.6427	0.654815	0.654815	0.66722	0.66722	0.670645	0.670645	0.671	0.68812	0.701405	0.701405	0.7097	0.71593	0.7225	0.726525	0.726525	0.73309	0.73309	0.751085	0.77028	0.77028	0.77342	0.77342	0.78867	0.79474	0.79474
	929	0.250943	0.250943	0.250943	0.242911	0.242911	0.400134	0.472852	0.472852	0.497771	0.51544	0.51544	0.541915	0.541915	0.559365	0.57667	0.59161	0.59161	0.613715	0.613715	0.619655	0.64111	0.64111	0.642695	0.654895	0.654895	0.66715	0.66715	0.670685	0.670685	0.67099	0.68824	0.7016	0.7016	0.70971	0.715775	0.72302	0.72666	0.72666	0.73318	0.73318	0.751075	0.77049	0.77049	0.77322	0.77322	0.78867	0.795325	0.795325
	930	0.25283	0.25283	0.25283	0.244272	0.244272	0.399145	0.472772	0.472772	0.497625	0.51545	0.51545	0.54171	0.54171	0.55917	0.575965	0.59167	0.59167	0.6137	0.6137	0.619995	0.641115	0.641115	0.64269	0.654975	0.654975	0.66707	0.66707	0.67074	0.67074	0.67098	0.68836	0.701795	0.701795	0.709715	0.71562	0.72354	0.72679	0.72679	0.73327	0.73327	0.75107	0.77069	0.77069	0.77303	0.77303	0.78867	0.795915	0.795915
	931	0.254717	0.254717	0.254717	0.245621	0.245621	0.398159	0.4727	0.4727	0.497482	0.51546	0.51546	0.5415	0.5415	0.55897	0.575255	0.591715	0.591715	0.61369	0.61369	0.62033	0.641125	0.641125	0.642685	0.655055	0.655055	0.666985	0.666985	0.67081	0.67081	0.670975	0.688485	0.701985	0.701985	0.70972	0.71547	0.72407	0.72692	0.72692	0.73336	0.73336	0.751065	0.77087	0.77087	0.772855	0.772855	0.788675	0.79651	0.79651
	932	0.256604	0.256604	0.256604	0.246958	0.246958	0.397174	0.472637	0.472637	0.497342	0.51547	0.51547	0.54129	0.54129	0.55877	0.57455	0.59176	0.59176	0.61368	0.61368	0.62066	0.64113	0.64113	0.642675	0.655135	0.655135	0.66689	0.66689	0.670885	0.670885	0.67097	0.688605	0.702175	0.702175	0.70972	0.71532	0.724605	0.727045	0.727045	0.73345	0.73345	0.75106	0.771015	0.771015	0.77271	0.77271	0.788675	0.797105	0.797105
	933	0.258491	0.258491	0.258491	0.248283	0.248283	0.396193	0.472583	0.472583	0.497206	0.515485	0.515485	0.54108	0.54108	0.558565	0.573845	0.591795	0.591795	0.61367	0.61367	0.62099	0.641135	0.641135	0.642665	0.65521	0.65521	0.66679	0.66679	0.67097	0.67097	0.67097	0.68873	0.70236	0.70236	0.70972	0.71517	0.725145	0.72717	0.72717	0.73354	0.73354	0.75106	0.77111	0.77111	0.772615	0.772615	0.78868	0.79771	0.79771
	934	0.260377	0.260377	0.260377	0.249597	0.249597	0.395213	0.472538	0.472538	0.497074	0.5155	0.5155	0.54087	0.54087	0.558355	0.57314	0.591825	0.591825	0.61367	0.61367	0.62132	0.64114	0.64114	0.642655	0.65529	0.65529	0.66669	0.66669	0.67097	0.671065	0.671065	0.68886	0.702545	0.702545	0.709715	0.715025	0.72569	0.727295	0.727295	0.733635	0.733635	0.751055	0.771145	0.771145	0.77258	0.77258	0.788685	0.798315	0.798315
	935	0.262264	0.262264	0.262264	0.250899	0.250899	0.394237	0.472502	0.472502	0.496945	0.51552	0.51552	0.540655	0.540655	0.558145	0.572435	0.59185	0.59185	0.61367	0.61367	0.621645	0.641145	0.641145	0.642645	0.655365	0.655365	0.66659	0.66659	0.670975	0.671165	0.671165	0.688985	0.70273	0.70273	0.70971	0.71488	0.72624	0.727415	0.727415	0.73373	0.73373	0.75106	0.7711	0.7711	0.772615	0.772615	0.788695	0.79892	0.79892
	936	0.264151	0.264151	0.264151	0.252188	0.252188	0.393263	0.472476	0.472476	0.496819	0.51554	0.51554	0.54044	0.54044	0.55793	0.571735	0.59187	0.59187	0.613675	0.613675	0.62197	0.641145	0.641145	0.64263	0.65544	0.65544	0.666485	0.666485	0.67098	0.671275	0.671275	0.689115	0.70291	0.70291	0.7097	0.714735	0.726795	0.727535	0.727535	0.733825	0.733825	0.75106	0.770995	0.770995	0.77271	0.77271	0.7887	0.799525	0.799525
	937	0.266038	0.266038	0.266038	0.253465	0.253465	0.392292	0.472458	0.472458	0.496697	0.51556	0.51556	0.540225	0.540225	0.557715	0.57103	0.59188	0.59188	0.61368	0.61368	0.62229	0.641145	0.641145	0.64262	0.655515	0.655515	0.66638	0.66638	0.670985	0.67139	0.67139	0.68924	0.703085	0.703085	0.709685	0.714595	0.72735	0.72765	0.72765	0.73392	0.73392	0.751065	0.77085	0.770855	0.772845	0.772845	0.78871	0.800125	0.800125
	938	0.267925	0.267925	0.267925	0.254729	0.25473	0.391323	0.47245	0.47245	0.496578	0.515585	0.515585	0.54001	0.54001	0.557495	0.57033	0.59188	0.59188	0.61369	0.61369	0.622605	0.64114	0.64114	0.642605	0.65559	0.65559	0.666275	0.666275	0.670995	0.671505	0.671505	0.68937	0.70326	0.70326	0.70967	0.714455	0.727765	0.727765	0.727915	0.734015	0.734015	0.751075	0.770675	0.770675	0.77301	0.77301	0.78872	0.80073	0.80073
	939	0.269811	0.269811	0.269811	0.255982	0.255982	0.390358	0.47245	0.47245	0.496464	0.51561	0.51561	0.539795	0.539795	0.55727	0.569635	0.591875	0.591875	0.613705	0.613705	0.62292	0.641135	0.641135	0.642585	0.65566	0.65566	0.666175	0.666175	0.67101	0.67163	0.67163	0.689505	0.703435	0.703435	0.70965	0.71432	0.727875	0.727875	0.72848	0.73411	0.73411	0.75108	0.770485	0.770485	0.773185	0.773185	0.78873	0.801325	0.801325
	940	0.271698	0.271698	0.271698	0.257222	0.257222	0.389396	0.47246	0.47246	0.496352	0.515635	0.515635	0.539575	0.539575	0.557045	0.568935	0.591865	0.591865	0.613725	0.613725	0.62323	0.64113	0.64113	0.64257	0.65573	0.65573	0.666075	0.666075	0.671025	0.671755	0.671755	0.689635	0.703605	0.703605	0.70963	0.71418	0.727985	0.727985	0.729055	0.73421	0.73421	0.751095	0.77028	0.77028	0.77337	0.77337	0.78874	0.80192	0.80192
	941	0.273585	0.273585	0.273585	0.258449	0.258449	0.388437	0.472479	0.472479	0.496244	0.515665	0.515665	0.53936	0.53936	0.556815	0.56824	0.591845	0.591845	0.61375	0.61375	0.62354	0.64112	0.64112	0.642555	0.6558	0.6558	0.66598	0.66598	0.67104	0.671885	0.671885	0.689765	0.70377	0.70377	0.709605	0.714045	0.728095	0.728095	0.72963	0.73431	0.73431	0.751105	0.770075	0.770075	0.773555	0.773555	0.78875	0.802505	0.802505
	942	0.275472	0.275472	0.275472	0.259664	0.259664	0.387481	0.472508	0.472508	0.49614	0.5157	0.5157	0.53914	0.53914	0.55658	0.56755	0.59182	0.59182	0.613775	0.613775	0.623845	0.64111	0.64111	0.642535	0.655865	0.655865	0.665885	0.665885	0.67106	0.672015	0.672015	0.6899	0.703935	0.703935	0.709575	0.713915	0.7282	0.7282	0.730205	0.73441	0.73441	0.75112	0.769865	0.769865	0.77375	0.77375	0.788765	0.80308	0.80308
	943	0.277358	0.277358	0.277358	0.260866	0.260866	0.386528	0.472544	0.472544	0.49604	0.515735	0.515735	0.53892	0.53892	0.556345	0.56686	0.591785	0.59179	0.61381	0.61381	0.62415	0.6411	0.6411	0.642515	0.65593	0.65593	0.665795	0.665795	0.67108	0.672155	0.672155	0.69003	0.704095	0.704095	0.709545	0.713785	0.7283	0.7283	0.73079	0.73451	0.73451	0.751135	0.76965	0.76965	0.773945	0.773945	0.78878	0.80365	0.80365
	944	0.279245	0.279245	0.279245	0.262055	0.262055	0.385578	0.472591	0.472591	0.495943	0.51577	0.51577	0.5387	0.5387	0.556105	0.566175	0.591745	0.591745	0.613845	0.613845	0.62445	0.641085	0.641085	0.642495	0.65599	0.65599	0.66571	0.66571	0.6711	0.672295	0.672295	0.690165	0.704255	0.704255	0.709515	0.713655	0.7284	0.7284	0.731375	0.734615	0.734615	0.751155	0.76943	0.76943	0.77414	0.77414	0.788795	0.804205	0.804205
	945	0.281132	0.281132	0.281132	0.263231	0.263231	0.384632	0.472647	0.472647	0.495851	0.515805	0.515805	0.53848	0.53848	0.555865	0.56549	0.5917	0.5917	0.61389	0.61389	0.624745	0.641065	0.641065	0.642475	0.65605	0.65605	0.66563	0.66563	0.671125	0.672435	0.672435	0.6903	0.70441	0.70441	0.709475	0.713525	0.7285	0.7285	0.73197	0.734715	0.734715	0.751175	0.769215	0.769215	0.77433	0.77433	0.78881	0.804745	0.804745
	946	0.283019	0.283019	0.283019	0.264394	0.264394	0.383689	0.472712	0.472712	0.495762	0.515845	0.515845	0.53826	0.53826	0.55562	0.564805	0.591645	0.591645	0.613935	0.613935	0.625035	0.641045	0.641045	0.642455	0.65611	0.65611	0.665555	0.665555	0.671155	0.67258	0.67258	0.690435	0.704565	0.704565	0.70944	0.7134	0.728595	0.728595	0.73256	0.73482	0.73482	0.7512	0.769	0.769	0.774525	0.774525	0.788825	0.805275	0.805275
	947	0.284906	0.284906	0.284906	0.265545	0.265545	0.38275	0.472786	0.472786	0.495677	0.51589	0.51589	0.538035	0.538035	0.55537	0.564125	0.59158	0.59158	0.613985	0.613985	0.625325	0.64102	0.64102	0.64243	0.656165	0.656165	0.665485	0.665485	0.671185	0.672725	0.672725	0.69057	0.704715	0.704715	0.709395	0.713275	0.72869	0.72869	0.73316	0.734925	0.734925	0.751225	0.76878	0.76878	0.77472	0.77472	0.788845	0.805785	0.805785
	948	0.286792	0.286792	0.286792	0.266682	0.266682	0.381815	0.472869	0.472869	0.495596	0.51593	0.51593	0.537815	0.537815	0.55512	0.56345	0.59151	0.59151	0.614045	0.614045	0.625615	0.640995	0.640995	0.64241	0.656215	0.656215	0.66542	0.66542	0.671215	0.672875	0.672875	0.690705	0.70486	0.70486	0.70935	0.713155	0.72878	0.72878	0.73376	0.73503	0.73503	0.75125	0.768565	0.768565	0.77491	0.77491	0.78886	0.806275	0.806275
	949	0.288679	0.288679	0.288679	0.267805	0.267805	0.380883	0.472963	0.472963	0.495517	0.515975	0.515975	0.537595	0.537595	0.554865	0.56278	0.591435	0.591435	0.614105	0.614105	0.6259	0.640965	0.640965	0.642385	0.65626	0.65626	0.665365	0.665365	0.67125	0.673025	0.673025	0.69084	0.705005	0.705005	0.709305	0.71303	0.72887	0.72887	0.734365	0.73514	0.73514	0.75128	0.76835	0.76835	0.775105	0.775105	0.78888	0.806745	0.806745
	950	0.290566	0.290566	0.290566	0.268917	0.268917	0.379954	0.473064	0.473064	0.495444	0.516025	0.516025	0.53737	0.53737	0.554605	0.56211	0.59135	0.59135	0.61417	0.61417	0.62618	0.640935	0.640935	0.642365	0.656305	0.656305	0.665315	0.665315	0.671285	0.673175	0.673175	0.690975	0.705145	0.705145	0.709255	0.712915	0.728955	0.728955	0.734975	0.735245	0.735245	0.75131	0.76813	0.76813	0.775295	0.775295	0.7889	0.80719	0.80719
	951	0.292453	0.292453	0.292453	0.270014	0.270014	0.37903	0.473175	0.473175	0.495374	0.516075	0.516075	0.53715	0.53715	0.554345	0.56144	0.591255	0.591255	0.614245	0.614245	0.626455	0.640895	0.640895	0.64234	0.656345	0.656345	0.665275	0.665275	0.67132	0.67333	0.67333	0.69111	0.705285	0.705285	0.709205	0.712795	0.72904	0.72904	0.735355	0.735355	0.735585	0.75134	0.76792	0.76792	0.775485	0.775485	0.78892	0.807615	0.807615
	952	0.29434	0.29434	0.29434	0.271099	0.271099	0.378111	0.473295	0.473295	0.495308	0.516125	0.516125	0.536925	0.536925	0.55408	0.56078	0.591155	0.591155	0.61432	0.61432	0.62673	0.64086	0.64086	0.642315	0.65638	0.65638	0.66524	0.66524	0.67136	0.67349	0.67349	0.691245	0.70542	0.70542	0.70915	0.71268	0.72912	0.72912	0.735465	0.735465	0.7362	0.751375	0.767705	0.767705	0.775675	0.775675	0.788945	0.808015	0.808015
	953	0.296226	0.296226	0.296226	0.27217	0.27217	0.377194	0.473423	0.473423	0.495246	0.516175	0.516175	0.536705	0.536705	0.553815	0.56012	0.59105	0.59105	0.614405	0.614405	0.627	0.640815	0.640815	0.64229	0.65641	0.65641	0.665215	0.665215	0.6714	0.673645	0.673645	0.69138	0.705555	0.705555	0.70909	0.712565	0.729195	0.729195	0.73558	0.73558	0.736815	0.751415	0.76749	0.76749	0.775865	0.775865	0.788965	0.808385	0.808385
	954	0.298113	0.298113	0.298113	0.273227	0.273227	0.376283	0.473562	0.473562	0.495188	0.51623	0.51623	0.53648	0.53648	0.553545	0.55946	0.590935	0.590935	0.61449	0.61449	0.62727	0.64077	0.64077	0.642265	0.656435	0.656435	0.665195	0.665195	0.671445	0.673805	0.673805	0.69151	0.705685	0.705685	0.70903	0.71245	0.72927	0.72927	0.73569	0.73569	0.737435	0.75145	0.76728	0.76728	0.776055	0.776055	0.78899	0.80873	0.80873
	955	0.3	0.3	0.3	0.274271	0.274271	0.375375	0.473708	0.473708	0.495134	0.516285	0.516285	0.53626	0.53626	0.553275	0.55881	0.590815	0.590815	0.614585	0.614585	0.627535	0.64072	0.64072	0.642245	0.656455	0.656455	0.665185	0.665185	0.67149	0.673965	0.673965	0.691645	0.70581	0.70581	0.70897	0.71234	0.729345	0.729345	0.735805	0.735805	0.73806	0.751495	0.76707	0.76707	0.77624	0.77624	0.78901	0.809045	0.809045
	956	0.301887	0.301887	0.301887	0.275301	0.275301	0.374472	0.473865	0.473865	0.495084	0.516345	0.516345	0.536035	0.536035	0.553	0.55816	0.590685	0.590685	0.614685	0.614685	0.627795	0.64067	0.64067	0.64222	0.65647	0.65647	0.665185	0.665185	0.67154	0.67413	0.67413	0.69178	0.705935	0.705935	0.708905	0.71223	0.729415	0.729415	0.73592	0.73592	0.738685	0.751535	0.76686	0.76686	0.77643	0.77643	0.789035	0.809335	0.809335
	957	0.303774	0.303774	0.303774	0.276319	0.276319	0.373572	0.474029	0.474029	0.495038	0.516405	0.516405	0.535815	0.535815	0.55272	0.557515	0.59055	0.59055	0.614785	0.614785	0.628055	0.640615	0.640615	0.642195	0.65648	0.65648	0.665195	0.665195	0.67159	0.674295	0.674295	0.69191	0.706055	0.706055	0.708835	0.71212	0.729485	0.729485	0.736035	0.736035	0.739315	0.75158	0.766655	0.766655	0.776615	0.776615	0.78906	0.809595	0.809595
	958	0.30566	0.30566	0.30566	0.277323	0.277323	0.372678	0.474203	0.474203	0.494997	0.516465	0.516465	0.535595	0.535595	0.55244	0.556875	0.59041	0.59041	0.614895	0.614895	0.62831	0.640555	0.640555	0.64217	0.656485	0.656485	0.665215	0.665215	0.67164	0.67446	0.67446	0.692045	0.70617	0.70617	0.70877	0.712015	0.729545	0.729545	0.73615	0.73615	0.739945	0.75163	0.76645	0.76645	0.7768	0.7768	0.789085	0.809825	0.809825
	959	0.307547	0.307547	0.307547	0.278313	0.278313	0.371789	0.474385	0.474385	0.494958	0.51653	0.51653	0.53537	0.53537	0.552155	0.55624	0.59026	0.590265	0.61501	0.61501	0.628565	0.64049	0.64049	0.642145	0.656485	0.656485	0.665245	0.665245	0.671695	0.67463	0.67463	0.692175	0.706285	0.706285	0.708695	0.71191	0.72961	0.72961	0.736265	0.736265	0.74058	0.751675	0.766245	0.766245	0.776985	0.776985	0.78911	0.810035	0.810035
	960	0.309434	0.309434	0.309434	0.27929	0.27929	0.370903	0.474575	0.474575	0.494924	0.516595	0.516595	0.53515	0.53515	0.55187	0.555605	0.59011	0.59011	0.615125	0.61513	0.628815	0.640425	0.640425	0.64212	0.65648	0.65648	0.66528	0.66528	0.67175	0.674795	0.674795	0.692305	0.706395	0.706395	0.70862	0.711805	0.72967	0.72967	0.736385	0.736385	0.741215	0.75173	0.766045	0.766045	0.77717	0.77717	0.78914	0.810215	0.810215
	961	0.311321	0.311321	0.311321	0.280253	0.280253	0.370022	0.474775	0.474775	0.494895	0.51666	0.51666	0.53493	0.53493	0.55158	0.554975	0.58995	0.58995	0.61525	0.61525	0.62906	0.640355	0.640355	0.642095	0.656465	0.656465	0.66533	0.66533	0.671805	0.674965	0.674965	0.692435	0.706505	0.706505	0.708545	0.7117	0.729725	0.729725	0.7365	0.7365	0.741855	0.75178	0.765845	0.765845	0.777355	0.777355	0.789165	0.810375	0.810375
	962	0.313208	0.313208	0.313208	0.281203	0.281203	0.369147	0.474983	0.474983	0.494868	0.516725	0.516725	0.53471	0.53471	0.55129	0.554355	0.58978	0.58978	0.61538	0.61538	0.629305	0.640285	0.640285	0.64207	0.65645	0.65645	0.665385	0.665385	0.671865	0.67514	0.67514	0.692565	0.70661	0.70661	0.70847	0.7116	0.72978	0.72978	0.73662	0.73662	0.742495	0.751835	0.765645	0.765645	0.77754	0.77754	0.789195	0.81051	0.81051
	963	0.315094	0.315094	0.315094	0.282139	0.282139	0.368277	0.475199	0.475199	0.494847	0.516795	0.516795	0.53449	0.53449	0.550995	0.553735	0.58961	0.58961	0.615515	0.615515	0.629545	0.640205	0.640205	0.642045	0.656425	0.656425	0.665455	0.665455	0.671925	0.67531	0.67531	0.692695	0.70671	0.70671	0.708385	0.7115	0.72983	0.72983	0.73674	0.73674	0.74314	0.75189	0.76545	0.76545	0.777725	0.777725	0.789225	0.810625	0.810625
	964	0.316981	0.316981	0.316981	0.283061	0.283061	0.367411	0.475424	0.475424	0.494829	0.516865	0.516865	0.53427	0.53427	0.5507	0.553115	0.58943	0.58943	0.61565	0.61565	0.62978	0.640125	0.640125	0.64202	0.656395	0.656395	0.66553	0.66553	0.67199	0.675485	0.675485	0.69282	0.70681	0.70681	0.708305	0.7114	0.729875	0.729875	0.73686	0.73686	0.743785	0.75195	0.76526	0.76526	0.77791	0.77791	0.789255	0.81072	0.81072
	965	0.318868	0.318868	0.318868	0.28397	0.28397	0.366551	0.475657	0.475657	0.494815	0.51694	0.51694	0.534055	0.534055	0.5504	0.552505	0.58925	0.58925	0.615795	0.615795	0.630015	0.640045	0.640045	0.641995	0.65636	0.65636	0.665615	0.665615	0.672055	0.67566	0.67566	0.692945	0.706905	0.706905	0.70822	0.711305	0.72992	0.72992	0.73698	0.73698	0.744435	0.75201	0.765065	0.765065	0.778095	0.778095	0.789285	0.810795	0.810795
	966	0.320755	0.320755	0.320755	0.284865	0.284865	0.365695	0.475897	0.475898	0.494806	0.517015	0.517015	0.533835	0.533835	0.5501	0.5519	0.58906	0.58906	0.615945	0.615945	0.630245	0.639955	0.639955	0.64197	0.65632	0.65632	0.665705	0.665705	0.67212	0.675835	0.675835	0.69307	0.707	0.707	0.708135	0.71121	0.729965	0.729965	0.7371	0.7371	0.745085	0.752075	0.76488	0.76488	0.778275	0.778275	0.789315	0.81085	0.81085
	967	0.322642	0.322642	0.322642	0.285747	0.285747	0.364845	0.476146	0.476146	0.4948	0.51709	0.51709	0.53362	0.53362	0.549795	0.551295	0.588865	0.588865	0.616095	0.616095	0.630475	0.639865	0.639865	0.641945	0.65627	0.65627	0.66581	0.66581	0.67219	0.676015	0.676015	0.69319	0.70709	0.70709	0.70805	0.711115	0.730005	0.730005	0.73722	0.73722	0.745735	0.75214	0.76469	0.764695	0.77846	0.77846	0.789345	0.81089	0.81089
	968	0.324528	0.324528	0.324528	0.286616	0.286616	0.364001	0.476403	0.476403	0.494798	0.517165	0.517165	0.5334	0.5334	0.549485	0.5507	0.588665	0.588665	0.61625	0.61625	0.6307	0.639775	0.639775	0.64192	0.65622	0.65622	0.66592	0.66592	0.67226	0.676195	0.676195	0.69331	0.707175	0.707175	0.70796	0.71102	0.73004	0.73004	0.73734	0.73734	0.746385	0.752205	0.76451	0.76451	0.778645	0.778645	0.789375	0.810915	0.810915
	969	0.326415	0.326415	0.326415	0.287471	0.287471	0.363161	0.476668	0.476668	0.494802	0.51724	0.51724	0.533185	0.533185	0.549175	0.550105	0.58846	0.58846	0.616415	0.616415	0.63092	0.639675	0.639675	0.641895	0.656165	0.656165	0.66604	0.66604	0.672335	0.67637	0.67637	0.69343	0.70726	0.70726	0.70787	0.71093	0.730075	0.730075	0.737465	0.737465	0.74704	0.75227	0.764325	0.764325	0.778825	0.778825	0.78941	0.810925	0.810925
	970	0.328302	0.328302	0.328302	0.288313	0.288313	0.362328	0.47694	0.47694	0.494808	0.51732	0.51732	0.53297	0.53297	0.548865	0.54952	0.588255	0.588255	0.61658	0.61658	0.63114	0.63958	0.63958	0.641875	0.6561	0.6561	0.66617	0.66617	0.67241	0.676555	0.676555	0.693545	0.70734	0.70734	0.70778	0.71084	0.73011	0.73011	0.737585	0.737585	0.7477	0.75234	0.76415	0.76415	0.77901	0.77901	0.78944	0.81092	0.81092
	971	0.330189	0.330189	0.330189	0.289141	0.289141	0.361499	0.47722	0.47722	0.494819	0.5174	0.5174	0.53276	0.53276	0.54855	0.548935	0.58804	0.58804	0.61675	0.61675	0.631355	0.639475	0.639475	0.64185	0.656035	0.656035	0.666305	0.666305	0.672485	0.676735	0.676735	0.69366	0.70742	0.70742	0.707685	0.71075	0.730135	0.730135	0.737705	0.737705	0.748355	0.75241	0.763975	0.763975	0.779195	0.779195	0.789475	0.8109	0.8109
	972	0.332075	0.332075	0.332075	0.289957	0.289957	0.360677	0.477507	0.477507	0.494834	0.517485	0.517485	0.532545	0.532545	0.548235	0.54836	0.58782	0.587825	0.61692	0.61692	0.63157	0.63937	0.63937	0.641825	0.655965	0.655965	0.66645	0.66645	0.672565	0.676915	0.676915	0.693775	0.707495	0.707495	0.70759	0.71066	0.730165	0.730165	0.737825	0.737825	0.749015	0.752485	0.7638	0.7638	0.779375	0.779375	0.78951	0.81087	0.81087
	973	0.333962	0.333962	0.333962	0.290758	0.290758	0.359861	0.477801	0.477801	0.494853	0.517565	0.517565	0.532335	0.532335	0.547785	0.547915	0.5876	0.5876	0.6171	0.6171	0.63178	0.63926	0.63926	0.641805	0.65589	0.65589	0.6666	0.6666	0.672645	0.6771	0.6771	0.693885	0.707565	0.707565	0.707495	0.710575	0.730185	0.730185	0.737945	0.737945	0.749675	0.75256	0.76363	0.76363	0.77956	0.77956	0.78954	0.81083	0.81083
	974	0.335849	0.335849	0.335849	0.291547	0.291547	0.35905	0.478102	0.478102	0.494876	0.51765	0.51765	0.532125	0.532125	0.547215	0.547595	0.587375	0.587375	0.61728	0.61728	0.63199	0.63915	0.63915	0.64178	0.65581	0.65581	0.666755	0.666755	0.67273	0.677285	0.677285	0.693995	0.707635	0.707635	0.7074	0.71049	0.73021	0.73021	0.738065	0.738065	0.75034	0.752635	0.76346	0.76346	0.779745	0.779745	0.789575	0.810775	0.810775
	975	0.337736	0.337736	0.337736	0.292322	0.292322	0.358246	0.47841	0.47841	0.494903	0.517735	0.517735	0.531915	0.531915	0.546655	0.54727	0.587145	0.587145	0.617465	0.617465	0.632195	0.639035	0.639035	0.64176	0.65573	0.65573	0.66692	0.66692	0.672815	0.67747	0.67747	0.6941	0.7077	0.7077	0.707305	0.710405	0.730225	0.730225	0.738185	0.738185	0.751	0.75271	0.763295	0.763295	0.77993	0.77993	0.78961	0.810715	0.810715
[truncated: 881 more rows]
[truncated: 5 more columns]

## Sheet: figure1b
Figure 1b
[truncated: 3,183 more rows]
[truncated: 5 more columns]

## Sheet: figure1c
Figure 1c
	top sub-panel			lower sub-panel
				kz/2*pi=0.2 (green)		kz/2*pi=0.4 (blue)
	kz/2*pi	Section Chern number		k_index	theta/2*pi	k_index	theta/2*pi
	-0.5	0		1	0	1	-0.00230088
	-0.4875	0		2	-0.00010291	2	0.0134613
[truncated: 79 more rows]

## Sheet: figure1d
Figure 1d
[truncated: 2,929 more rows]
[truncated: 5 more columns]

[truncated: 20 more sheets: figure1e, figure1f, figure2a, figure2b, figure2c, figure2d, figure3a, figure3b, figure3c, figure3d, figure4a, figure4b, figure4d, figure5a, figure5b, figure5c, figure5d, figure6a, figure6b, Table1]
